# Supplementary material for: CRISPR Interference of a Clonally Variant GC-Rich Noncoding RNA Family Leads to General Repression of var Genes in Plasmodium falciparum
Source: mBio. 2020 Jan 21;11(1):e03054-19. doi: 10.1128/mBio.03054-19 (PMC6974570; doi:10.1128/mBio.03054-19)
Supplement: TABLE S1 [file mBio.03054-19-st001.xlsx]

## Sheet: Description_samples
		REPLICATE 1	REPLICATE 2	REPLICATE 3	ALL SAMPLES
	CRISPRi A11 rep1	Edge R CRISPRi clones vs Control clones			Edge R CRISPRi clones vs Control clones
	CRISPRi B3 rep1
	Control D11 rep1
	Control B6 rep1
	CRISPRi A11 rep2		Edge R CRISPRi clones vs Control clones
	CRISPRi B3 rep2
	Control D11 rep2
	Control B6 rep2
	CRISPRi A11 rep3			Edge R CRISPRi clones vs Control clones
	CRISPRi B3 rep3
	Control D11 rep3
	Control B6 rep3

## Sheet: 12hpi replicate1
	genes		logFC	logCPM	LR	PValue	FDR
1695	PF3D7_0712000	erythrocyte membrane protein 1	-8.04515	12.9607	72.1149	2.0302e-17	1.14788e-13
4002	PF3D7_1244300	ACEA small nucleolar RNA U3	-7.36589	11.077	62.8769	2.20036e-15	6.22043e-12
1696	PF3D7_0712100	Plasmodium RNA of unknown function RUF6-12	-7.05708	10.5331	58.7728	1.7697e-14	3.33529e-11
3046	PF3D7_1100200	erythrocyte membrane protein 1	-6.80337	11.5688	57.1497	4.03869e-14	4.62803e-11
3047	PF3D7_1100300	rifin	-9.84596	7.20433	57.1236	4.0927e-14	4.62803e-11
780	PF3D7_0412900	erythrocyte membrane protein 1	-6.77613	10.8189	56.1906	6.57751e-14	5.33916e-11
350	PF3D7_0218800	ribonuclease P	-6.7547	11.0833	56.1809	6.61021e-14	5.33916e-11
1691	PF3D7_0711600	Plasmodium RNA of unknown function RUF6-1	-6.57589	11.2811	54.4853	1.56614e-13	1.10687e-10
776	PF3D7_0412500	Plasmodium RNA of unknown function RUF6-3	-6.39504	11.2531	52.4585	4.3943e-13	2.61783e-10
1693	PF3D7_0711800	Plasmodium RNA of unknown function RUF6-2	-6.3753	11.4537	52.3559	4.63005e-13	2.61783e-10
1698	PF3D7_0712300	erythrocyte membrane protein 1	-6.1501	10.8793	49.3903	2.09781e-12	1.07828e-09
3351	PF3D7_1130300	small nucleolar RNA snoR13	-7.2391	7.23638	47.8889	4.51075e-12	2.12532e-09
782	PF3D7_0413100	erythrocyte membrane protein 1	-6.02286	10.4066	47.7015	4.96308e-12	2.15856e-09
3969	PF3D7_1241000	Plasmodium RNA of unknown function RUF6-15	-5.96872	8.92954	44.8051	2.17653e-11	8.79008e-09
1722	PF3D7_0714700	tRNA Asparagine	-8.78585	6.04419	44.6383	2.37008e-11	8.93361e-09
1692	PF3D7_0711700	erythrocyte membrane protein 1	-5.66069	10.1381	43.4366	4.37914e-11	1.54748e-08
5092	PF3D7_1424300	small nucleolar RNA snoR26	-5.9948	7.88798	42.3688	7.55848e-11	2.51386e-08
3752	PF3D7_1219400	erythrocyte membrane protein 1	-5.55978	9.51667	41.8751	9.72953e-11	3.05615e-08
3033	PF3D7_1040200	stevor	-8.33988	5.57361	39.4924	3.29341e-10	9.8005e-08
3034	PF3D7_1040300	rifin	-6.03757	6.87258	38.9228	4.40907e-10	1.24644e-07
1256	PF3D7_0601400	erythrocyte membrane protein 1	-8.26461	5.5231	38.6781	4.99794e-10	1.34564e-07
779	PF3D7_0412800	Plasmodium RNA of unknown function	-5.20773	9.80396	38.5524	5.33035e-10	1.3699e-07
5095	PF3D7_1424600	small nucleolar RNA snoR28	-8.15547	5.38474	37.3921	9.66141e-10	2.37503e-07
781	PF3D7_0413000	Plasmodium RNA of unknown function RUF6-8	-5.0287	9.88973	36.695	1.38134e-09	3.2542e-07
398	PF3D7_0300100	erythrocyte membrane protein 1	-5.45615	7.33132	36.1865	1.79309e-09	4.05525e-07
2140	PF3D7_0823700	conserved Plasmodium protein	-6.16427	6.21004	35.4667	2.59448e-09	5.64199e-07
1240	PF3D7_0532900	rifin	-7.85003	5.11496	34.0273	5.43456e-09	1.13804e-06
396	PF3D7_0223400	rifin	-4.91671	8.03791	33.1193	8.66735e-09	1.75019e-06
4845	PF3D7_1373500	erythrocyte membrane protein 1	-5.39191	6.56056	32.9632	9.39207e-09	1.79649e-06
3964	PF3D7_1240500	Plasmodium RNA of unknown function RUF6-5	-4.71566	9.30465	32.9344	9.53211e-09	1.79649e-06
1580	PF3D7_0700500	rifin	-7.64879	4.92343	31.8116	1.69875e-08	3.09829e-06
1708	PF3D7_0713300	erythrocyte membrane protein 1	-4.7796	7.83583	31.4236	2.07448e-08	3.66535e-06
3965	PF3D7_1240600	erythrocyte membrane protein 1	-4.42487	9.60534	30.0293	4.25568e-08	7.2914e-06
1	PF3D7_0100200	rifin	-4.74319	7.22578	29.8951	4.56065e-08	7.58409e-06
859	PF3D7_0420700	erythrocyte membrane protein 1	-4.33563	10.4155	29.4873	5.62837e-08	8.93279e-06
3688	PF3D7_1213100	U1 spliceosomal RNA	-4.29599	14.5724	29.467	5.68766e-08	8.93279e-06
5650	PF3D7_1479700	rifin	-7.41051	4.70848	29.2444	6.37992e-08	9.74921e-06
1245	PF3D7_0600300	rifin	-5.57362	5.49725	28.8496	7.8221e-08	1.16385e-05
271	PF3D7_0211000	unspecified product	-7.28309	4.59256	27.8831	1.28871e-07	1.86831e-05
5654	PF3D7_1480100	erythrocyte membrane protein 1	-4.64167	6.46466	27.1056	1.9264e-07	2.72296e-05
2171	PF3D7_0826800	small nucleolar RNA snoR05	-7.16059	4.47212	26.5563	2.5597e-07	3.51403e-05
2557	PF3D7_0931200	selenoprotein	-7.15613	4.47124	26.5184	2.61035e-07	3.51403e-05
3555	PF3D7_1150400	erythrocyte membrane protein 1	-4.1706	8.10546	26.2149	3.05461e-07	4.01646e-05
1283	PF3D7_0604100	transcription factor with AP2 domain	8.35976	6.31173	26.0366	3.35015e-07	4.30494e-05
861	PF3D7_0420900	erythrocyte membrane protein 1	-3.98729	11.058	25.9382	3.52521e-07	4.42923e-05
4115	PF3D7_1300300	erythrocyte membrane protein 1	-4.11688	8.13806	25.7879	3.81061e-07	4.68373e-05
1244	PF3D7_0600200	erythrocyte membrane protein 1	-4.60519	6.13852	25.3853	4.69486e-07	5.64782e-05
866	PF3D7_0421400	Plasmodium RNA of unknown function RUF6-5	-3.98096	8.78232	24.9648	5.83855e-07	6.87732e-05
3045	PF3D7_1100100	erythrocyte membrane protein 1	-3.87183	9.61479	24.3537	8.01733e-07	9.25102e-05
4823	PF3D7_1370800	unspecified product	-4.47541	5.96996	23.9972	9.64736e-07	0.000109092
1987	PF3D7_0808500	Plasmodium RNA of unknown function RUF6-4	-3.86927	8.67703	23.8249	1.05511e-06	0.000116972
397	PF3D7_0223500	erythrocyte membrane protein 1	-3.9259	7.8484	23.526	1.23239e-06	0.000133999
4116	PF3D7_1300400	rifin	-4.62188	5.43486	23.2419	1.42848e-06	0.00015239
3052	PF3D7_1100800	Pfmc-2TM Maurer	-6.79393	4.1888	22.8847	1.72014e-06	0.000180105
209	PF3D7_0205300	conserved Plasmodium protein	-6.77021	4.18489	22.7036	1.89011e-06	0.000194304
910	PF3D7_0425800	erythrocyte membrane protein 1	-3.75568	8.20766	22.3579	2.26275e-06	0.000228457
3064	PF3D7_1102000	unspecified product	-4.29793	5.75634	22.1333	2.54356e-06	0.000252303
908	PF3D7_0425600	rifin	-4.92612	4.8942	21.9755	2.76157e-06	0.000269206
3996	PF3D7_1243700	ubiquitin-conjugating enzyme E2	7.86325	5.91682	21.7575	3.09383e-06	0.000296483
481	PF3D7_0308400	U4 spliceosomal RNA	-3.52257	10.9119	21.1246	4.30357e-06	0.00040554
4948	PF3D7_1410000	ER membrane protein complex subunit 2	-4.81514	4.79185	20.8337	5.00943e-06	0.000464317
863	PF3D7_0421100	erythrocyte membrane protein 1	-3.49979	10.0197	20.768	5.18426e-06	0.000472771
1694	PF3D7_0711900	rifin	-5.25995	4.50976	20.725	5.30201e-06	0.000475834
2236	PF3D7_0833400	rifin	-6.55476	4.02698	20.6491	5.51619e-06	0.000487321
635	PF3D7_0323400	Rh5 interacting protein	7.72196	5.77785	20.5839	5.70732e-06	0.000495632
1048	PF3D7_0513600	deoxyribodipyrimidine photo-lyase	7.71638	5.79176	20.5579	5.78559e-06	0.000495632
3751	PF3D7_1219300	erythrocyte membrane protein 1	-3.63344	7.48498	20.5077	5.93909e-06	0.000501188
728	PF3D7_0407800	conserved Plasmodium protein	4.24237	7.13801	20.2782	6.69581e-06	0.000556737
3422	PF3D7_1137000	U2 spliceosomal RNA	-3.40059	15.5465	20.0844	7.40988e-06	0.00060718
1578	PF3D7_0700300	rifin	-4.29428	5.2434	19.9781	7.83343e-06	0.000632718
4388	PF3D7_1327300	conserved Plasmodium protein	4.65012	6.65344	19.9377	8.00072e-06	0.000637128
654	PF3D7_0400400	erythrocyte membrane protein 1	-3.54437	7.4755	19.673	9.18924e-06	0.000721611
3526	PF3D7_1147400	conserved Plasmodium protein	-3.52189	7.54631	19.6396	9.35098e-06	0.000724253
1880	PF3D7_0730700	tRNA Threonine	-4.67428	4.79981	19.6114	9.49022e-06	0.000725104
1561	PF3D7_0631400	Pfmc-2TM Maurer	-6.43486	3.94273	19.5419	9.84174e-06	0.000741936
505	PF3D7_0310700	trafficking protein particle complex subunit 4	-3.94934	5.65909	19.3274	1.10114e-05	0.00081919
778	PF3D7_0412700	erythrocyte membrane protein 1	-3.5312	7.15814	19.0998	1.24058e-05	0.00091094
4826	PF3D7_1371600	erythrocyte binding like protein 1	7.50344	5.63456	18.9075	1.37214e-05	0.000994623
579	PF3D7_0317800	proteasome regulatory protein	-3.97202	5.45156	18.8452	1.4177e-05	0.00100983
157	PF3D7_0200200	rifin	-4.17375	5.1515	18.8172	1.43862e-05	0.00100983
2850	PF3D7_1022000	RNA-binding protein	7.49481	5.57511	18.7883	1.4606e-05	0.00100983
1455	PF3D7_0620900	tRNA Leucine	-4.16439	5.21771	18.7831	1.46456e-05	0.00100983
4528	PF3D7_1341100	U6 spliceosomal RNA	-3.26016	12.4702	18.6437	1.57566e-05	0.00107334
2913	PF3D7_1028300	rRNA-processing protein EBP2	-6.3165	3.856	18.4484	1.7457e-05	0.0011612
3068	PF3D7_1102400	flavoprotein	-6.3165	3.856	18.4484	1.7457e-05	0.0011612
5035	PF3D7_1418400	tRNA Proline	-6.31011	3.85515	18.4069	1.78413e-05	0.00117296
382	PF3D7_0221900	erythrocyte membrane protein 1	-6.29094	3.8526	18.2829	1.90408e-05	0.00123744
4858	PF3D7_1401300	aminopeptidase	3.65079	7.67056	18.2105	1.97781e-05	0.00127075
2292	PF3D7_0905400	high molecular weight rhoptry protein 3	3.67924	7.5265	18.0716	2.12748e-05	0.00135155
4091	PF3D7_1253100	Plasmodium exported protein	-4.96843	4.32357	17.971	2.24291e-05	0.00140905
860	PF3D7_0420800	Plasmodium RNA of unknown function RUF6	-3.19783	9.70697	17.7822	2.47693e-05	0.00152037
254	PF3D7_0209400	conserved protein	7.35314	5.51223	17.7776	2.48283e-05	0.00152037
5062	PF3D7_1421300	conserved Plasmodium protein	-4.07469	4.95982	17.7465	2.52387e-05	0.00152037
5619	PF3D7_1476600	Plasmodium exported protein	7.35854	5.44301	17.7436	2.52768e-05	0.00152037
3165	PF3D7_1112000	conserved Plasmodium protein	-3.7484	5.64439	17.5095	2.85881e-05	0.00170144
911	PF3D7_0425900	rifin	-3.26861	7.44654	17.3409	3.12391e-05	0.00183985
4325	PF3D7_1321100	conserved Plasmodium protein	7.2885	5.44211	17.2858	3.21581e-05	0.00187445
2217	PF3D7_0831600	cytoadherence linked asexual protein 8	7.27536	5.41915	17.1779	3.40376e-05	0.00196376
2904	PF3D7_1027500	conserved Plasmodium protein	-6.16572	3.76207	17.1529	3.44885e-05	0.00196968
1190	PF3D7_0527700	tRNA Glutamic acid	-6.1556	3.7608	17.091	3.56309e-05	0.00200402
3530	PF3D7_1147800,1	mitochondrial ATP synthase delta subunit	7.25749	5.41908	17.0634	3.61532e-05	0.00200402
2492	PF3D7_0924900	alpha-tubulin N-acetyltransferase	-6.14548	3.75953	17.0293	3.68069e-05	0.00202045
1384	PF3D7_0613900	myosin E	4.83331	6.03017	16.9795	3.77848e-05	0.00205418
1802	PF3D7_0722700	conserved Plasmodium protein	-3.30075	6.83443	16.7757	4.20687e-05	0.0022653
429	PF3D7_0303200	HAD superfamily protein	4.00777	6.56103	16.6675	4.45369e-05	0.00236368
657	PF3D7_0400700	rifin	-3.82891	5.14937	16.6521	4.48997e-05	0.00236368
5572	PF3D7_1471900	conserved Plasmodium protein	-3.95202	4.91376	16.6416	4.51498e-05	0.00236368
1454	PF3D7_0620800	tRNA Alanine	-3.95593	4.86073	16.61	4.59085e-05	0.00238134
3795	PF3D7_1223700	iron transporter	7.1812	5.35728	16.5182	4.81863e-05	0.00247678
862	PF3D7_0421000	unspecified product	-3.02948	9.74019	16.2055	5.68285e-05	0.00289467
2985	PF3D7_1035300	glutamate-rich protein	3.45823	7.3323	16.0778	6.07918e-05	0.0030689
3875	PF3D7_1231600	pre-mRNA-splicing factor ATP-dependent RNA helicase PRP2	4.18597	6.2558	15.9749	6.4189e-05	0.00321172
669	PF3D7_0401800	Plasmodium exported protein	-2.97689	10.4765	15.8127	6.99324e-05	0.0034684
1018	PF3D7_0510600	tRNA Leucine	-5.99744	3.66297	15.7707	7.15025e-05	0.00348513
1462	PF3D7_0621600	tRNA Serine	-5.99744	3.66297	15.7707	7.15025e-05	0.00348513
4291	PF3D7_1317700	conserved Plasmodium protein	-5.99028	3.66213	15.7299	7.3059e-05	0.00350064
5406	PF3D7_1455400	hemolysin III	-5.99028	3.66213	15.7299	7.3059e-05	0.00350064
3950	PF3D7_1239100	mitochondrial ribosomal protein L23 precursor	7.05172	5.25045	15.6146	7.76516e-05	0.00367068
4849	PF3D7_1400400	rifin	-5.96884	3.65961	15.6084	7.79061e-05	0.00367068
3349	PF3D7_1130100	60S ribosomal protein L38	-4.2374	4.44781	15.5112	8.2019e-05	0.00383253
2916	PF3D7_1028600	conserved Plasmodium protein	7.01805	5.23542	15.3977	8.70942e-05	0.00403632
4844	PF3D7_1373400	rifin	-4.68292	4.08688	15.3642	8.86542e-05	0.00407521
4573	PF3D7_1345600	inner membrane complex protein	4.09166	6.19857	15.2276	9.52987e-05	0.00434531
4675	PF3D7_1355800	splicing factor 3B subunit 5	-3.02387	7.51264	15.1261	0.000100565	0.00454877
5275	PF3D7_1442400	conserved Plasmodium protein	6.9745	5.13934	15.0428	0.0001051	0.0046131
2077	PF3D7_0817400	phosphatase	-4.19153	4.37152	15.0424	0.000105125	0.0046131
1104	PF3D7_0519200	V-type proton ATPase 16 kDa proteolipid subunit	-2.87963	12.596	15.0423	0.000105126	0.0046131
4814	PF3D7_1369700	U2 small nuclear ribonucleoprotein A	-3.7625	4.88805	15.0401	0.000105251	0.0046131
3994	PF3D7_1243500	vacuolar-sorting protein SNF7	6.95458	5.18661	14.9733	0.000109044	0.00474259
2624	PF3D7_1000100	erythrocyte membrane protein 1	-2.95898	7.91946	14.892	0.000113845	0.00489825
4222	PF3D7_1310800	conserved Plasmodium protein	3.79112	6.39572	14.8835	0.000114356	0.00489825
2237	PF3D7_0833500	erythrocyte membrane protein 1	-2.94137	8.15172	14.8213	0.000118195	0.00499825
1189	PF3D7_0527600	conserved Plasmodium protein	4.5558	5.79922	14.8158	0.00011854	0.00499825
1702	PF3D7_0712700	Plasmodium RNA of unknown function RUF6-13	-2.89051	9.2285	14.803	0.000119343	0.00499825
3733	PF3D7_1217500	conserved Plasmodium protein	-3.75217	4.70049	14.7297	0.000124077	0.00515831
1604	PF3D7_0702900	centrin	6.9004	5.14115	14.6128	0.000132016	0.00544831
5036	PF3D7_1418800	signal recognition particle RNA	-2.80473	17.6654	14.3961	0.000148107	0.00606808
3967	PF3D7_1240800	Plasmodium RNA of unknown function RUF6-14	-2.84787	8.99371	14.3456	0.000152135	0.0061883
1724	PF3D7_0714900	tRNA Serine	-3.355	5.35663	14.2855	0.000157067	0.00634326
3060	PF3D7_1101600	exported protein family 3	-5.78043	3.55514	14.1531	0.000168523	0.00675767
4610	PF3D7_1349300	tyrosine kinase-like protein	6.82758	5.07491	14.1314	0.000170472	0.00678768
3493	PF3D7_1144000	40S ribosomal protein S21	-2.77498	12.1963	14.081	0.000175108	0.00692351
3309	PF3D7_1126100	autophagy-related protein 7	6.80287	5.02663	13.9442	0.000188314	0.00739394
2468	PF3D7_0922600	glutamine synthetase	2.86647	8.87392	13.8738	0.000195502	0.00762323
2152	PF3D7_0824900	conserved Plasmodium protein	-3.26096	5.36384	13.8233	0.000200831	0.00777739
2311	PF3D7_0907100	conserved Plasmodium protein	-3.0946	5.87453	13.7053	0.000213845	0.00822502
4745	PF3D7_1362800	conserved Plasmodium protein	6.75926	4.99487	13.6706	0.000217843	0.00832219
4114	PF3D7_1300200	rifin	-3.16827	5.55257	13.4394	0.000246399	0.00934993
2498	PF3D7_0925500	thioredoxin-like protein 2	6.70547	4.97244	13.3546	0.000257795	0.00971714
437	PF3D7_0304000	inner membrane complex protein 1a	6.70071	4.95672	13.313	0.000263573	0.00986914

## Sheet: 12hpi replicate2
	genes		logFC	logCPM	LR	PValue	FDR
781	PF3D7_0413000	Plasmodium RNA of unknown function RUF6-8	-7.1688	8.33071	44.2944	2.82523e-11	6.30541e-08
780	PF3D7_0412900	erythrocyte membrane protein 1	-6.26454	12.4872	44.0969	3.12521e-11	6.30541e-08
782	PF3D7_0413100	erythrocyte membrane protein 1	-6.2743	11.878	43.9635	3.34564e-11	6.30541e-08
1696	PF3D7_0712100	Plasmodium RNA of unknown function RUF6-12	-6.70854	8.90186	43.2584	4.79665e-11	6.78006e-08
1695	PF3D7_0712000	erythrocyte membrane protein 1	-5.93646	13.8148	41.131	1.42358e-10	1.53346e-07
1574	PF3D7_0632700	rifin	9.15066	5.61923	40.8696	1.62731e-10	1.53346e-07
5654	PF3D7_1480100	erythrocyte membrane protein 1	-5.91824	8.02196	35.5047	2.54439e-09	1.82295e-06
779	PF3D7_0412800	Plasmodium RNA of unknown function	-5.7688	8.43324	35.4681	2.59261e-09	1.82295e-06
1691	PF3D7_0711600	Plasmodium RNA of unknown function RUF6-1	-5.79067	8.60333	35.2487	2.90175e-09	1.82295e-06
1245	PF3D7_0600300	rifin	-9.24566	5.88107	34.9122	3.44916e-09	1.95015e-06
3034	PF3D7_1040300	rifin	-5.80975	7.92192	34.454	4.36435e-09	2.24328e-06
776	PF3D7_0412500	Plasmodium RNA of unknown function RUF6-3	-5.52376	8.66355	33.9339	5.70166e-09	2.68643e-06
48	PF3D7_0104900	RNase MRP	-6.38775	6.55514	32.3939	1.25884e-08	5.47497e-06
1693	PF3D7_0711800	Plasmodium RNA of unknown function RUF6-2	-5.25703	8.7675	31.7063	1.79342e-08	6.97665e-06
102	PF3D7_0110000	conserved Plasmodium protein	-6.30998	6.45096	31.645	1.8509e-08	6.97665e-06
1591	PF3D7_0701600	Pfmc-2TM Maurer	-8.86959	5.48359	31.4848	2.01003e-08	7.10295e-06
4845	PF3D7_1373500	erythrocyte membrane protein 1	-5.30425	7.53737	29.5686	5.39723e-08	1.79505e-05
5096	PF3D7_1424700	small nucleolar RNA snoR29	-8.50787	5.37745	28.5105	9.31901e-08	2.92721e-05
1993	PF3D7_0809100	erythrocyte membrane protein 1	4.63604	10.9025	28.2228	1.08123e-07	3.2175e-05
3048	PF3D7_1100400	rifin	-8.39899	5.34062	27.6465	1.45636e-07	4.11712e-05
1575	PF3D7_0632800	erythrocyte membrane protein 1	4.5688	8.48454	26.9549	2.08253e-07	5.52171e-05
398	PF3D7_0300100	erythrocyte membrane protein 1	-4.61574	9.12529	26.8947	2.14853e-07	5.52171e-05
49	PF3D7_0105000	unspecified product	-6.22813	5.64106	26.1929	3.08952e-07	7.36378e-05
1256	PF3D7_0601400	erythrocyte membrane protein 1	-5.27192	6.20667	26.1704	3.12577e-07	7.36378e-05
1244	PF3D7_0600200	erythrocyte membrane protein 1	-4.87389	6.84321	24.481	7.50478e-07	0.000164011
3710	PF3D7_1215300	10 kDa chaperonin	-5.52369	5.99053	24.4714	7.54207e-07	0.000164011
3046	PF3D7_1100200	erythrocyte membrane protein 1	-4.24338	10.6289	24.3837	7.89351e-07	0.000165296
1573	PF3D7_0632600	rifin	7.32076	3.95069	24.1165	9.06818e-07	0.000179836
3047	PF3D7_1100300	rifin	-4.69024	7.26995	24.0837	9.22398e-07	0.000179836
1229	PF3D7_0531500	unspecified product	-7.938	4.83426	23.7813	1.07928e-06	0.000203408
5311	PF3D7_1446000	U5 spliceosomal RNA	4.29025	7.75121	23.6957	1.12837e-06	0.0002058
5099	PF3D7_1425000	Plasmodium RNA of unknown function RUF4	-7.89229	4.8269	23.452	1.2807e-06	0.000226283
524	PF3D7_0312600	tRNA Valine	-7.8278	4.65061	22.8335	1.76664e-06	0.000302684
671	PF3D7_0402000	Plasmodium exported protein	-4.2353	7.78314	22.3449	2.27821e-06	0.000378853
5643	PF3D7_1479000	acyl-CoA synthetase	7.09688	3.65224	22.067	2.63302e-06	0.000425345
1571	PF3D7_0632400	rifin	5.59383	4.3266	21.6513	3.26984e-06	0.000513547
4816	PF3D7_1369900	tRNA Tryptophan	-5.63977	5.10586	21.2343	4.06427e-06	0.000621064
1254	PF3D7_0601200	Pfmc-2TM Maurer	-7.58384	4.42985	20.9554	4.70095e-06	0.000699452
3546	PF3D7_1149500	ring-infected erythrocyte surface antigen 2	4.04174	6.42752	20.6888	5.40303e-06	0.000783301
4844	PF3D7_1373400	rifin	-7.52683	4.25464	20.4181	6.2239e-06	0.000879748
4511	PF3D7_1339400	conserved Plasmodium protein	-7.47045	4.36937	20.147	7.17113e-06	0.000988916
5651	PF3D7_1479800	rifin	-7.43078	4.38678	19.9073	8.12912e-06	0.00109433
4116	PF3D7_1300400	rifin	-7.37661	4.47756	19.6616	9.24385e-06	0.00121546
657	PF3D7_0400700	rifin	-4.92902	5.60981	19.6044	9.52487e-06	0.00122395
3142	PF3D7_1109700	small nucleolar RNA snoR11	-7.31704	4.245	19.0396	1.28033e-05	0.00160866
3095	PF3D7_1105000	histone H4	-3.60494	12.4012	18.9426	1.34711e-05	0.00162338
5098	PF3D7_1424900	small nucleolar RNA snoR30	-7.27709	4.32666	18.8761	1.39492e-05	0.00162338
4848	PF3D7_1400300	rifin	6.67745	3.37063	18.8604	1.40644e-05	0.00162338
1021	PF3D7_0510900	small nucleolar RNA snoR04	-7.29014	4.23429	18.8598	1.40689e-05	0.00162338
3982	PF3D7_1242300	conserved Plasmodium membrane protein	-7.27299	4.20075	18.7187	1.51491e-05	0.00170912
1829	PF3D7_0725400	conserved Plasmodium protein	-3.74793	7.43349	18.6853	1.54166e-05	0.00170912
5097	PF3D7_1424800	unspecified product	-7.17898	4.19157	18.1305	2.06273e-05	0.00224283
5024	PF3D7_1417300	cysteine protease ATG4	-7.1601	4.15726	17.9797	2.23275e-05	0.00238188
5198	PF3D7_1434800	mitochondrial acidic protein MAM33	-5.22022	4.71987	17.9247	2.29817e-05	0.00238892
1572	PF3D7_0632500	erythrocyte membrane protein 1	3.52806	8.6819	17.9036	2.32385e-05	0.00238892
767	PF3D7_0411600	tRNA Glutamic acid	-4.69698	5.29894	17.6903	2.59955e-05	0.00262461
3049	PF3D7_1100500	rifin	-7.05536	4.07531	17.267	3.24775e-05	0.00322154
3725	PF3D7_1216800	tRNA Proline	-4.38759	5.4235	17.2238	3.32245e-05	0.00323881
2219	PF3D7_0831800	histidine-rich protein II	3.37941	15.074	17.0302	3.67906e-05	0.00347961
3554	PF3D7_1150300	rifin	-7.00582	4.11568	17.0232	3.69255e-05	0.00347961
682	PF3D7_0403100	regulator of chromosome condensation	5.09474	3.55022	16.9703	3.79697e-05	0.00351936
3496	PF3D7_1144300	60S ribosomal protein L41	-3.37747	10.2639	16.822	4.10542e-05	0.00374388
1360	PF3D7_0611700	60S ribosomal protein L39	-3.33268	9.825	16.3874	5.16269e-05	0.00463331
1237	PF3D7_0532600	Plasmodium exported protein	-3.89186	5.77816	16.133	5.90457e-05	0.00521632
1698	PF3D7_0712300	erythrocyte membrane protein 1	-3.28208	10.7218	16.0545	6.15445e-05	0.00535342
3964	PF3D7_1240500	Plasmodium RNA of unknown function RUF6-5	-3.498	7.02654	16.0004	6.3329e-05	0.00542519
655	PF3D7_0400500	rifin	-6.75816	3.99025	15.4997	8.25189e-05	0.00696361
4602	PF3D7_1348500	TBC domain protein	-6.76955	3.78279	15.3224	9.06377e-05	0.00745281
4569	PF3D7_1345200	rhomboid protease ROM6	-6.75356	3.85519	15.3158	9.09522e-05	0.00745281
962	PF3D7_0505000	conserved Plasmodium membrane protein	3.19569	9.26978	15.2658	9.33918e-05	0.00754339
911	PF3D7_0425900	rifin	-3.35078	7.07043	15.0782	0.00010315	0.00821423
1880	PF3D7_0730700	tRNA Threonine	-4.829	4.4572	14.9816	0.000108566	0.00848162
908	PF3D7_0425600	rifin	-4.31001	4.86425	14.9653	0.000109508	0.00848162
3220	PF3D7_1117300	conserved Plasmodium protein	-3.38089	7.13567	14.9017	0.00011326	0.00860214
4091	PF3D7_1253100	Plasmodium exported protein	-3.39171	6.85761	14.8877	0.000114107	0.00860214
160	PF3D7_0200500	rifin	-6.63975	3.83732	14.6902	0.000126701	0.00942587
5080	PF3D7_1423100	ankyrin	6.09006	2.92088	14.5946	0.000133297	0.00968133
2772	PF3D7_1014600	transcriptional coactivator ADA2	3.11316	9.2405	14.5793	0.000134381	0.00968133
3052	PF3D7_1100800	Pfmc-2TM Maurer	-4.273	4.98117	14.5669	0.000135272	0.00968133

## Sheet: 12hpi replicate3
	genes		logFC	logCPM	LR	PValue	FDR
780	PF3D7_0412900	erythrocyte membrane protein 1	-8.06401	10.9308	44.665	2.338e-11	1.32191e-07
782	PF3D7_0413100	erythrocyte membrane protein 1	-7.89703	10.4161	43.2116	4.91292e-11	1.38888e-07
3033	PF3D7_1040200	stevor	-9.99042	5.50528	39.6921	2.97321e-10	5.60351e-07
908	PF3D7_0425600	rifin	-9.77876	5.27995	38.1506	6.54901e-10	9.25703e-07
3047	PF3D7_1100300	rifin	-7.48668	7.09855	36.3734	1.62913e-09	1.84222e-06
3034	PF3D7_1040300	rifin	-7.02857	8.06324	35.2628	2.88077e-09	2.71464e-06
1256	PF3D7_0601400	erythrocyte membrane protein 1	-7.46433	6.07021	34.6078	4.03286e-09	2.75345e-06
1245	PF3D7_0600300	rifin	-9.28476	4.73837	34.5689	4.11429e-09	2.75345e-06
3046	PF3D7_1100200	erythrocyte membrane protein 1	-6.63448	10.871	34.4458	4.38292e-09	2.75345e-06
3048	PF3D7_1100400	rifin	-9.00776	4.46576	32.5906	1.13764e-08	6.4322e-06
1696	PF3D7_0712100	Plasmodium RNA of unknown function RUF6-12	-6.39927	8.67205	32.125	1.44567e-08	7.43076e-06
1698	PF3D7_0712300	erythrocyte membrane protein 1	-5.94496	11.1608	29.551	5.44645e-08	2.56618e-05
4116	PF3D7_1300400	rifin	-6.73256	5.31476	27.6719	1.43732e-07	6.25124e-05
1693	PF3D7_0711800	Plasmodium RNA of unknown function RUF6-2	-5.66938	8.71395	26.9405	2.09816e-07	8.47356e-05
1246	PF3D7_0600400	erythrocyte membrane protein 1	-6.2043	5.13566	26.5524	2.56492e-07	9.66803e-05
1243	PF3D7_0600100	erythrocyte membrane protein 1	-8.05538	3.48522	25.896	3.60322e-07	0.000127329
1695	PF3D7_0712000	erythrocyte membrane protein 1	-5.34928	13.0115	25.4435	4.55531e-07	0.000148528
776	PF3D7_0412500	Plasmodium RNA of unknown function RUF6-3	-5.44897	8.51202	25.3715	4.72851e-07	0.000148528
1691	PF3D7_0711600	Plasmodium RNA of unknown function RUF6-1	-5.35522	8.48527	24.7619	6.48654e-07	0.000193026
1254	PF3D7_0601200	Pfmc-2TM Maurer	-6.19707	4.23847	23.9526	9.87359e-07	0.000279126
1591	PF3D7_0701600	Pfmc-2TM Maurer	-5.66277	4.84516	23.4249	1.29884e-06	0.000349698
3052	PF3D7_1100800	Pfmc-2TM Maurer	-5.6166	4.99204	23.0082	1.61312e-06	0.000414571
781	PF3D7_0413000	Plasmodium RNA of unknown function RUF6-8	-5.0927	8.22491	22.9193	1.68943e-06	0.000415307
5650	PF3D7_1479700	rifin	-5.98246	4.02375	22.4633	2.14193e-06	0.000496939
3032	PF3D7_1040100	rifin	-7.54105	2.99978	22.4143	2.19729e-06	0.000496939
4115	PF3D7_1300300	erythrocyte membrane protein 1	-4.88182	7.65416	21.609	3.34273e-06	0.000726915
3036	PF3D7_1040500	rifin	-7.35381	2.79622	21.1421	4.26451e-06	0.00089302
1244	PF3D7_0600200	erythrocyte membrane protein 1	-4.82565	6.49864	20.2123	6.9307e-06	0.00139951
1708	PF3D7_0713300	erythrocyte membrane protein 1	-4.61143	8.41106	19.9459	7.96639e-06	0.00155317
409	PF3D7_0301200	serine	-5.99915	3.56154	19.8247	8.48785e-06	0.00159968
4845	PF3D7_1373500	erythrocyte membrane protein 1	-4.66132	6.67711	19.5516	9.79205e-06	0.00178594
657	PF3D7_0400700	rifin	-5.0243	5.10705	19.208	1.17223e-05	0.00207118
784	PF3D7_0413300	rifin	-7.03638	2.54459	19.1065	1.23622e-05	0.00211806
1574	PF3D7_0632700	rifin	5.30391	4.97334	18.3204	1.86694e-05	0.00310462
3752	PF3D7_1219400	erythrocyte membrane protein 1	-4.3075	8.30419	17.9197	2.30427e-05	0.00371402
1571	PF3D7_0632400	rifin	7.91388	3.69739	17.8257	2.42091e-05	0.00371402
907	PF3D7_0425500	stevor	-4.64441	5.00927	17.8182	2.43047e-05	0.00371402
910	PF3D7_0425800	erythrocyte membrane protein 1	-4.26957	7.61625	17.4798	2.90381e-05	0.00422697
5641	PF3D7_1478800	Plasmodium exported protein	7.82387	3.97728	17.472	2.91567e-05	0.00422697
399	PF3D7_0300200	rifin	-6.69892	2.26427	16.9758	3.7859e-05	0.00522085
4851	PF3D7_1400600	rifin	-6.69892	2.26427	16.9758	3.7859e-05	0.00522085
1692	PF3D7_0711700	erythrocyte membrane protein 1	-4.09298	9.85383	16.6975	4.38397e-05	0.00590165
3035	PF3D7_1040400	rifin	-6.57469	2.18299	16.2362	5.59143e-05	0.00735208
779	PF3D7_0412800	Plasmodium RNA of unknown function	-4.0399	8.37063	16.1336	5.90271e-05	0.00758499
1255	PF3D7_0601300	exported protein family 1	-5.02768	3.11526	16.0739	6.09169e-05	0.00765388
1578	PF3D7_0700300	rifin	-4.66549	3.97186	15.9643	6.45485e-05	0.00793385
3964	PF3D7_1240500	Plasmodium RNA of unknown function RUF6-5	-4.0647	7.05186	15.8609	6.81712e-05	0.00820085
160	PF3D7_0200500	rifin	-6.44886	2.09939	15.4952	8.2715e-05	0.00974314

## Sheet: 12hpi all samples together
	genes		logFC	logCPM	LR	PValue	FDR
1696	PF3D7_0712100	Plasmodium RNA of unknown function RUF6-12	-6.96585	9.66354	90.2352	2.11469e-21	1.19565e-17
780	PF3D7_0412900	erythrocyte membrane protein 1	-6.76552	11.6118	88.8333	4.29526e-21	1.21427e-17
782	PF3D7_0413100	erythrocyte membrane protein 1	-6.56427	11.0672	84.9195	3.10769e-20	5.85696e-17
1691	PF3D7_0711600	Plasmodium RNA of unknown function RUF6-1	-6.39015	10.1457	81.0839	2.16331e-19	3.05784e-16
776	PF3D7_0412500	Plasmodium RNA of unknown function RUF6-3	-6.2427	10.1337	78.5642	7.74393e-19	7.35019e-16
1693	PF3D7_0711800	Plasmodium RNA of unknown function RUF6-2	-6.23449	10.33	78.55	7.79999e-19	7.35019e-16
1695	PF3D7_0712000	erythrocyte membrane protein 1	-6.1429	13.3285	78.2424	9.11416e-19	7.36164e-16
3034	PF3D7_1040300	rifin	-6.41803	7.78011	76.3311	2.39878e-18	1.69534e-15
3047	PF3D7_1100300	rifin	-6.61332	7.21292	75.1847	4.28682e-18	2.69307e-15
3046	PF3D7_1100200	erythrocyte membrane protein 1	-5.92083	11.1492	73.627	9.43655e-18	5.33542e-15
1245	PF3D7_0600300	rifin	-7.36161	5.38741	69.8445	6.41679e-17	3.03754e-14
1256	PF3D7_0601400	erythrocyte membrane protein 1	-6.63588	5.98453	69.8353	6.44685e-17	3.03754e-14
781	PF3D7_0413000	Plasmodium RNA of unknown function RUF6-8	-5.31801	9.04808	61.8813	3.64798e-15	1.58659e-12
779	PF3D7_0412800	Plasmodium RNA of unknown function	-5.01406	9.04982	56.8776	4.63789e-14	1.87305e-11
4845	PF3D7_1373500	erythrocyte membrane protein 1	-5.18875	7.00539	56.1838	6.60034e-14	2.48789e-11
1698	PF3D7_0712300	erythrocyte membrane protein 1	-4.90484	10.983	55.8221	7.93358e-14	2.80353e-11
908	PF3D7_0425600	rifin	-6.01285	5.03572	54.2819	1.73694e-13	5.77684e-11
1722	PF3D7_0714700	tRNA Asparagine	-6.21224	3.72446	53.1152	3.1455e-13	9.88037e-11
3969	PF3D7_1241000	Plasmodium RNA of unknown function RUF6-15	-4.91445	7.3978	52.9029	3.50453e-13	1.04287e-10
3351	PF3D7_1130300	small nucleolar RNA snoR13	-5.05346	5.31104	51.9377	5.7289e-13	1.61956e-10
4116	PF3D7_1300400	rifin	-5.60839	5.06497	51.4533	7.33218e-13	1.9741e-10
3048	PF3D7_1100400	rifin	-6.16305	4.69793	50.0417	1.50516e-12	3.86825e-10
3033	PF3D7_1040200	stevor	-5.33939	5.33207	49.411	2.07573e-12	5.1027e-10
1244	PF3D7_0600200	erythrocyte membrane protein 1	-4.84453	6.54519	49.267	2.23394e-12	5.26279e-10
1254	PF3D7_0601200	Pfmc-2TM Maurer	-6.17885	4.13224	48.6514	3.05746e-12	6.91476e-10
3964	PF3D7_1240500	Plasmodium RNA of unknown function RUF6-5	-4.50357	8.17693	47.6047	5.2143e-12	1.13391e-09
5654	PF3D7_1480100	erythrocyte membrane protein 1	-4.48572	7.76019	47.1136	6.69889e-12	1.4028e-09
3052	PF3D7_1100800	Pfmc-2TM Maurer	-5.34076	4.82255	46.6093	8.66474e-12	1.74966e-09
4002	PF3D7_1244300	ACEA small nucleolar RNA U3	-4.33791	9.72827	45.9861	1.19094e-11	2.32192e-09
1591	PF3D7_0701600	Pfmc-2TM Maurer	-5.03524	4.90905	43.9559	3.35864e-11	6.32991e-09
398	PF3D7_0300100	erythrocyte membrane protein 1	-4.23694	8.43047	43.7326	3.76458e-11	6.8661e-09
5650	PF3D7_1479700	rifin	-5.20021	4.35147	43.5953	4.03815e-11	7.13491e-09
1708	PF3D7_0713300	erythrocyte membrane protein 1	-4.10713	8.0891	41.3536	1.2704e-10	2.17662e-08
657	PF3D7_0400700	rifin	-4.5734	5.31697	40.248	2.23687e-10	3.71979e-08
1574	PF3D7_0632700	rifin	5.21629	5.0737	39.2759	3.67955e-10	5.94406e-08
1240	PF3D7_0532900	rifin	-4.59419	4.53405	39.0745	4.07945e-10	6.407e-08
4844	PF3D7_1373400	rifin	-5.05144	3.83233	37.7223	8.15648e-10	1.2464e-07
3032	PF3D7_1040100	rifin	-6.39821	3.09532	37.5526	8.89791e-10	1.32391e-07
1243	PF3D7_0600100	erythrocyte membrane protein 1	-6.33523	3.05811	36.882	1.25502e-09	1.81946e-07
866	PF3D7_0421400	Plasmodium RNA of unknown function RUF6-5	-3.84788	7.49446	36.6296	1.42844e-09	2.01911e-07
396	PF3D7_0223400	rifin	-3.82747	7.16472	36.1294	1.8464e-09	2.54623e-07
3061	PF3D7_1101700	Pfmc-2TM Maurer	-6.29176	2.93716	35.7895	2.19826e-09	2.95927e-07
1571	PF3D7_0632400	rifin	5.71406	3.89472	34.2407	4.86994e-09	6.4034e-07
5651	PF3D7_1479800	rifin	-4.77937	3.75162	33.0962	8.77117e-09	1.12709e-06
3752	PF3D7_1219400	erythrocyte membrane protein 1	-3.55418	8.95352	33.0074	9.18098e-09	1.15354e-06
1575	PF3D7_0632800	erythrocyte membrane protein 1	3.66591	7.41925	32.831	1.00527e-08	1.23561e-06
4115	PF3D7_1300300	erythrocyte membrane protein 1	-3.53868	8.15954	32.4093	1.2489e-08	1.5024e-06
4851	PF3D7_1400600	rifin	-6.01976	2.71102	32.1177	1.45106e-08	1.70922e-06
907	PF3D7_0425500	stevor	-3.94307	4.70253	31.3768	2.12509e-08	2.4521e-06
1561	PF3D7_0631400	Pfmc-2TM Maurer	-4.39118	3.68104	31.0371	2.53137e-08	2.86248e-06
1578	PF3D7_0700300	rifin	-3.89949	4.33011	28.8484	7.82696e-08	8.67628e-06
1246	PF3D7_0600400	erythrocyte membrane protein 1	-3.6764	5.03218	28.811	7.9796e-08	8.67628e-06
409	PF3D7_0301200	serine	-4.52448	3.57059	28.5328	9.21259e-08	9.82792e-06
3546	PF3D7_1149500	ring-infected erythrocyte surface antigen 2	3.53477	5.83106	28.0778	1.16533e-07	1.22015e-05
3028	PF3D7_1039700	Pfmc-2TM Maurer	-5.66165	2.52377	27.7769	1.36145e-07	1.39957e-05
910	PF3D7_0425800	erythrocyte membrane protein 1	-3.21062	7.96691	27.4507	1.6115e-07	1.60274e-05
3049	PF3D7_1100500	rifin	-3.83025	4.10805	27.4456	1.61578e-07	1.60274e-05
860	PF3D7_0420800	Plasmodium RNA of unknown function RUF6	-3.19435	8.32541	27.3602	1.68875e-07	1.64624e-05
5092	PF3D7_1424300	small nucleolar RNA snoR26	-3.23246	6.43269	27.0915	1.94048e-07	1.85957e-05
139	PF3D7_0114100	Pfmc-2TM Maurer	-3.91335	3.84204	26.9679	2.06863e-07	1.94934e-05
2612	PF3D7_0936700	lysophospholipase	-3.55711	4.85657	26.9254	2.11465e-07	1.96004e-05
1706	PF3D7_0713100	Pfmc-2TM Maurer	-4.68149	3.03151	26.8244	2.22801e-07	2.03181e-05
862	PF3D7_0421000	unspecified product	-3.07422	8.36137	25.6361	4.12259e-07	3.69986e-05
3554	PF3D7_1150300	rifin	-3.79384	3.83607	25.533	4.34888e-07	3.84196e-05
1993	PF3D7_0809100	erythrocyte membrane protein 1	3.05542	9.37097	25.4445	4.553e-07	3.96041e-05
3555	PF3D7_1150400	erythrocyte membrane protein 1	-3.05565	8.04237	25.2749	4.97125e-07	4.18754e-05
1580	PF3D7_0700500	rifin	-3.83057	3.66442	25.2514	5.03243e-07	4.18754e-05
1573	PF3D7_0632600	rifin	4.99326	3.28062	25.2499	5.0363e-07	4.18754e-05
410	PF3D7_0301300	alpha	-3.80369	3.92952	24.9307	5.943e-07	4.86981e-05
3526	PF3D7_1147400	conserved Plasmodium protein	-3.06249	6.54284	24.6334	6.93383e-07	5.60056e-05
911	PF3D7_0425900	rifin	-3.02049	6.96304	24.2825	8.31912e-07	6.62483e-05
393	PF3D7_0223100	rifin	-3.43863	4.14125	23.8217	1.05682e-06	8.29899e-05
1987	PF3D7_0808500	Plasmodium RNA of unknown function RUF6-4	-2.95877	7.51807	23.7617	1.09028e-06	8.44447e-05
1707	PF3D7_0713200	RESA-like protein	-3.16304	5.27527	23.6667	1.14549e-06	8.75213e-05
3688	PF3D7_1213100	U1 spliceosomal RNA	-2.89541	13.6289	23.5731	1.20255e-06	9.06563e-05
2221	PF3D7_0832000	stevor	-3.26804	4.49654	23.3609	1.34283e-06	9.98998e-05
3064	PF3D7_1102000	unspecified product	-3.18019	4.56577	23.1615	1.48953e-06	0.000109367
1	PF3D7_0100200	rifin	-2.97735	6.32072	23.1368	1.50878e-06	0.000109367
384	PF3D7_0222100	Pfmc-2TM Maurer	-4.15852	2.83713	22.4959	2.10597e-06	0.000150723
1583	PF3D7_0700800	Pfmc-2TM Maurer	-3.23573	4.29449	22.3279	2.29841e-06	0.00016244
481	PF3D7_0308400	U4 spliceosomal RNA	-2.79696	9.96836	22.0496	2.65694e-06	0.000185461
160	PF3D7_0200500	rifin	-3.87071	3.2776	21.6775	3.22549e-06	0.000222401
5631	PF3D7_1477800	acyl-CoA binding protein	-3.88591	3.14941	21.455	3.62236e-06	0.000246757
3040	PF3D7_1040900	rifin	-5.00342	2.15597	20.5018	5.95749e-06	0.000400996
1247	PF3D7_0600500	rifin	-4.99529	2.12178	20.1915	7.00637e-06	0.000466047
411	PF3D7_0301400	Plasmodium exported protein	-3.40629	3.55541	20.0641	7.48893e-06	0.000492353
8	PF3D7_0100900	rifin	-5.01911	2.01785	19.524	9.9343e-06	0.000645616
3050	PF3D7_1100600	Plasmodium exported protein	-4.8622	2.11685	19.3645	1.07995e-05	0.000691254
3045	PF3D7_1100100	erythrocyte membrane protein 1	-2.6075	8.96647	19.3502	1.08811e-05	0.000691254
1692	PF3D7_0711700	erythrocyte membrane protein 1	-2.57336	10.2925	19.0361	1.28266e-05	0.000805795
209	PF3D7_0205300	conserved Plasmodium protein	-2.91986	4.13471	18.9598	1.33501e-05	0.000829468
3967	PF3D7_1240800	Plasmodium RNA of unknown function RUF6-14	-2.59484	7.88628	18.914	1.36742e-05	0.000840371
1249	PF3D7_0600700	rifin	-4.9472	1.97456	18.6627	1.56001e-05	0.00094842
1694	PF3D7_0711900	rifin	-3.47324	2.90033	18.5379	1.66563e-05	0.00100186
3036	PF3D7_1040500	rifin	-3.59687	3.05896	18.4653	1.73028e-05	0.00102979
1572	PF3D7_0632500	erythrocyte membrane protein 1	2.57186	7.71237	18.4099	1.78127e-05	0.0010491
4835	PF3D7_1372500	stevor	-2.52658	7.71917	18.0542	2.14707e-05	0.0012515
2624	PF3D7_1000100	erythrocyte membrane protein 1	-2.51961	8.01667	18.0171	2.18927e-05	0.00126307
3053	PF3D7_1100900	RESA-like protein	-4.82057	1.92774	17.4174	3.00065e-05	0.00171142
767	PF3D7_0411600	tRNA Glutamic acid	-2.5852	5.16012	17.4008	3.02692e-05	0.00171142
1702	PF3D7_0712700	Plasmodium RNA of unknown function RUF6-13	-2.46777	8.12146	17.3655	3.08378e-05	0.00172631
1237	PF3D7_0532600	Plasmodium exported protein	-2.53611	5.56108	16.7337	4.30091e-05	0.00238405
668	PF3D7_0401700	Plasmodium exported protein	-2.75087	4.26807	16.6954	4.38877e-05	0.00240913
2140	PF3D7_0823700	conserved Plasmodium protein	-2.51798	5.08015	16.6541	4.48522e-05	0.00243841
671	PF3D7_0402000	Plasmodium exported protein	-2.41067	7.49724	16.5491	4.74054e-05	0.00255267
4840	PF3D7_1373000	rifin	-4.55119	1.983	16.3389	5.29666e-05	0.00282522
397	PF3D7_0223500	erythrocyte membrane protein 1	-2.36851	8.27409	16.1868	5.7394e-05	0.00303277
2492	PF3D7_0924900	alpha-tubulin N-acetyltransferase	-2.85933	3.65452	16.0607	6.13441e-05	0.00321148
350	PF3D7_0218800	ribonuclease P	-2.33586	10.5467	16.0091	6.30404e-05	0.00325136
1582	PF3D7_0700700	stevor	-3.75861	2.47229	16.0026	6.32561e-05	0.00325136
4528	PF3D7_1341100	U6 spliceosomal RNA	-2.32518	11.5113	15.8882	6.71965e-05	0.00342279
752	PF3D7_0410100	tRNA Serine	-3.12425	3.0423	15.6697	7.54246e-05	0.00380759
1732	PF3D7_0715700	conserved Plasmodium protein	4.91858	2.30652	15.5945	7.84834e-05	0.00391117
654	PF3D7_0400400	erythrocyte membrane protein 1	-2.34851	7.10673	15.5854	7.88598e-05	0.00391117
1896	PF3D7_0732200	rifin	-2.7864	3.69627	15.4951	8.27216e-05	0.00406702
4114	PF3D7_1300200	rifin	-2.46438	5.15758	15.4321	8.5525e-05	0.0041609
3027	PF3D7_1039600	exported protein family 1	-3.24988	2.79659	15.407	8.6667e-05	0.0041609
1912	PF3D7_0800800	Plasmodium exported protein	-2.8586	3.65114	15.4033	8.68388e-05	0.0041609
3751	PF3D7_1219300	erythrocyte membrane protein 1	-2.3326	6.9306	15.271	9.3137e-05	0.00442518
2230	PF3D7_0832800	rifin	-4.33737	1.90579	14.7064	0.000125617	0.00591866
3558	PF3D7_1200300	rifin	-2.69276	3.68957	14.676	0.000127661	0.00596526
669	PF3D7_0401800	Plasmodium exported protein	-2.1665	9.80188	13.8927	0.000193545	0.00896972
1592	PF3D7_0701700	exported protein family 1	-2.67562	3.3616	13.7616	0.000207534	0.0095398
151	PF3D7_0115300	rifin	4.66939	2.15715	13.7145	0.000212807	0.00969707
3678	PF3D7_1212200	conserved Plasmodium protein	3.52089	2.73263	13.7006	0.000214385	0.00969707

## Sheet: 12hpi all replicates
Genes with FDR smaller than 0.01 in ALL replicates
			ALL SAMPLES						REPLICATE 1						REPLICATE 2						REPLICATE 3
genes		comments	logFC	logCPM	LR	PValue	FDR		logFC	logCPM	LR	PValue	FDR		logFC	logCPM	LR	PValue	FDR		logFC	logCPM	LR	PValue	FDR
PF3D7_0712100	Plasmodium RNA of unknown function RUF6-12	GC-rich ncRNA	-6.96585	9.66354	90.2352	2.11469e-21	1.19565e-17		-7.05708	10.5331	58.7728	1.7697e-14	3.33529e-11		-6.70854	8.90186	43.2584	4.79665e-11	6.78006e-08		-6.39927	8.67205	32.125	1.44567e-08	7.43076e-06
PF3D7_0412900	erythrocyte membrane protein 1		-6.76552	11.6118	88.8333	4.29526e-21	1.21427e-17		-6.77613	10.8189	56.1906	6.57751e-14	5.33916e-11		-6.26454	12.4872	44.0969	3.12521e-11	6.30541e-08		-8.06401	10.9308	44.665	2.338e-11	1.32191e-07
PF3D7_0413100	erythrocyte membrane protein 1		-6.56427	11.0672	84.9195	3.10769e-20	5.85696e-17		-6.02286	10.4066	47.7015	4.96308e-12	2.15856e-09		-6.2743	11.878	43.9635	3.34564e-11	6.30541e-08		-7.89703	10.4161	43.2116	4.91292e-11	1.38888e-07
PF3D7_0711600	Plasmodium RNA of unknown function RUF6-1	GC-rich ncRNA	-6.39015	10.1457	81.0839	2.16331e-19	3.05784e-16		-6.57589	11.2811	54.4853	1.56614e-13	1.10687e-10		-5.79067	8.60333	35.2487	2.90175e-09	1.82295e-06		-5.35522	8.48527	24.7619	6.48654e-07	0.000193026
PF3D7_0412500	Plasmodium RNA of unknown function RUF6-3	GC-rich ncRNA	-6.2427	10.1337	78.5642	7.74393e-19	7.35019e-16		-6.39504	11.2531	52.4585	4.3943e-13	2.61783e-10		-5.52376	8.66355	33.9339	5.70166e-09	2.68643e-06		-5.44897	8.51202	25.3715	4.72851e-07	0.000148528
PF3D7_0711800	Plasmodium RNA of unknown function RUF6-2	GC-rich ncRNA	-6.23449	10.33	78.55	7.79999e-19	7.35019e-16		-6.3753	11.4537	52.3559	4.63005e-13	2.61783e-10		-5.25703	8.7675	31.7063	1.79342e-08	6.97665e-06		-5.66938	8.71395	26.9405	2.09816e-07	8.47356e-05
PF3D7_0712000	erythrocyte membrane protein 1	active var in control	-6.1429	13.3285	78.2424	9.11416e-19	7.36164e-16		-8.04515	12.9607	72.1149	2.0302e-17	1.14788e-13		-5.93646	13.8148	41.131	1.42358e-10	1.53346e-07		-5.34928	13.0115	25.4435	4.55531e-07	0.000148528
PF3D7_1040300	rifin		-6.41803	7.78011	76.3311	2.39878e-18	1.69534e-15		-6.03757	6.87258	38.9228	4.40907e-10	1.24644e-07		-5.80975	7.92192	34.454	4.36435e-09	2.24328e-06		-7.02857	8.06324	35.2628	2.88077e-09	2.71464e-06
PF3D7_1100300	rifin		-6.61332	7.21292	75.1847	4.28682e-18	2.69307e-15		-9.84596	7.20433	57.1236	4.0927e-14	4.62803e-11		-4.69024	7.26995	24.0837	9.22398e-07	0.000179836		-7.48668	7.09855	36.3734	1.62913e-09	1.84222e-06
PF3D7_1100200	erythrocyte membrane protein 1		-5.92083	11.1492	73.627	9.43655e-18	5.33542e-15		-6.80337	11.5688	57.1497	4.03869e-14	4.62803e-11		-4.24338	10.6289	24.3837	7.89351e-07	0.000165296		-6.63448	10.871	34.4458	4.38292e-09	2.75345e-06
PF3D7_0600300	rifin		-7.36161	5.38741	69.8445	6.41679e-17	3.03754e-14		-5.57362	5.49725	28.8496	7.8221e-08	1.16385e-05		-9.24566	5.88107	34.9122	3.44916e-09	1.95015e-06		-9.28476	4.73837	34.5689	4.11429e-09	2.75345e-06
PF3D7_0601400	erythrocyte membrane protein 1		-6.63588	5.98453	69.8353	6.44685e-17	3.03754e-14		-8.26461	5.5231	38.6781	4.99794e-10	1.34564e-07		-5.27192	6.20667	26.1704	3.12577e-07	7.36378e-05		-7.46433	6.07021	34.6078	4.03286e-09	2.75345e-06
PF3D7_0413000	Plasmodium RNA of unknown function RUF6-8	GC-rich ncRNA	-5.31801	9.04808	61.8813	3.64798e-15	1.58659e-12		-5.0287	9.88973	36.695	1.38134e-09	3.2542e-07		-7.1688	8.33071	44.2944	2.82523e-11	6.30541e-08		-5.0927	8.22491	22.9193	1.68943e-06	0.000415307
PF3D7_0412800	Plasmodium RNA of unknown function	GC-rich ncRNA	-5.01406	9.04982	56.8776	4.63789e-14	1.87305e-11		-5.20773	9.80396	38.5524	5.33035e-10	1.3699e-07		-5.7688	8.43324	35.4681	2.59261e-09	1.82295e-06		-4.0399	8.37063	16.1336	5.90271e-05	0.00758499
PF3D7_0712300	erythrocyte membrane protein 1		-4.90484	10.983	55.8221	7.93358e-14	2.80353e-11		-6.1501	10.8793	49.3903	2.09781e-12	1.07828e-09		-3.28208	10.7218	16.0545	6.15445e-05	0.00535342		-5.94496	11.1608	29.551	5.44645e-08	2.56618e-05
PF3D7_0425600	rifin		-6.01285	5.03572	54.2819	1.73694e-13	5.77684e-11		-4.92612	4.8942	21.9755	2.76157e-06	0.000269206		-4.31001	4.86425	14.9653	0.000109508	0.00848162		-9.77876	5.27995	38.1506	6.54901e-10	9.25703e-07
PF3D7_0600200	erythrocyte membrane protein 1		-4.84453	6.54519	49.267	2.23394e-12	5.26279e-10		-4.60519	6.13852	25.3853	4.69486e-07	5.64782e-05		-4.87389	6.84321	24.481	7.50478e-07	0.000164011		-4.82565	6.49864	20.2123	6.9307e-06	0.00139951
PF3D7_1240500	Plasmodium RNA of unknown function RUF6-5	GC-rich ncRNA	-4.50357	8.17693	47.6047	5.2143e-12	1.13391e-09		-4.71566	9.30465	32.9344	9.53211e-09	1.79649e-06		-3.498	7.02654	16.0004	6.3329e-05	0.00542519		-4.0647	7.05186	15.8609	6.81712e-05	0.00820085
PF3D7_1100800	Pfmc-2TM Maurer		-5.34076	4.82255	46.6093	8.66474e-12	1.74966e-09		-6.79393	4.1888	22.8847	1.72014e-06	0.000180105		-4.273	4.98117	14.5669	0.000135272	0.00968133		-5.6166	4.99204	23.0082	1.61312e-06	0.000414571
PF3D7_0400700	rifin		-4.5734	5.31697	40.248	2.23687e-10	3.71979e-08		-3.82891	5.14937	16.6521	4.48997e-05	0.00236368		-4.92902	5.60981	19.6044	9.52487e-06	0.00122395		-5.0243	5.10705	19.208	1.17223e-05	0.00207118

## Sheet: 24hpi replicate1
	genes		logFC	logCPM	LR	PValue	FDR
1695	PF3D7_0712000	erythrocyte membrane protein 1	-11.4172	9.64591	54.9359	1.24526e-13	7.04073e-10
3034	PF3D7_1040300	rifin	-7.7994	10.1462	46.4622	9.34045e-12	2.64054e-08
908	PF3D7_0425600	rifin	-7.55777	8.64264	38.2939	6.08533e-10	1.14688e-06
3033	PF3D7_1040200	stevor	-6.21814	9.03799	35.8017	2.18457e-09	3.08789e-06
1578	PF3D7_0700300	rifin	-9.44395	7.82517	34.8696	3.52545e-09	3.98658e-06
3047	PF3D7_1100300	rifin	-9.38217	7.76862	34.2932	4.74047e-09	4.4671e-06
1696	PF3D7_0712100	Plasmodium RNA of unknown function RUF6-12	-5.73785	9.47503	31.0109	2.56578e-08	2.07242e-05
1254	PF3D7_0601200	Pfmc-2TM Maurer	-8.9471	7.37915	30.3551	3.59753e-08	2.54255e-05
5650	PF3D7_1479700	rifin	-8.7041	7.16013	28.2474	1.06759e-07	6.70686e-05
780	PF3D7_0412900	erythrocyte membrane protein 1	-5.12336	8.04728	25.0803	5.49928e-07	0.000277286
1580	PF3D7_0700500	rifin	-8.29512	6.79755	24.8658	6.14623e-07	0.000277286
503	PF3D7_0310600,1	eukaryotic translation initiation factor 3 subunit K	-8.28643	6.78846	24.7952	6.37551e-07	0.000277286
504	PF3D7_0310600,2	unspecified product	-8.28643	6.78846	24.7952	6.37551e-07	0.000277286
5651	PF3D7_1479800	rifin	-8.21876	6.72779	24.2562	8.43346e-07	0.000340591
657	PF3D7_0400700	rifin	-8.19887	6.70753	24.0969	9.16056e-07	0.000341942
668	PF3D7_0401700	Plasmodium exported protein	-8.17136	6.68692	23.8835	1.02347e-06	0.000341942
3049	PF3D7_1100500	rifin	-5.45344	7.52484	23.7203	1.114e-06	0.000341942
1295	PF3D7_0605300	serine	-8.1456	6.66293	23.6807	1.13717e-06	0.000341942
396	PF3D7_0223400	rifin	-5.98302	7.22048	23.5906	1.19167e-06	0.000341942
139	PF3D7_0114100	Pfmc-2TM Maurer	-8.13039	6.6495	23.562	1.20956e-06	0.000341942
3752	PF3D7_1219400	erythrocyte membrane protein 1	-7.90818	6.45116	21.8603	2.93244e-06	0.000789524
4822	PF3D7_1370500	unspecified product	-4.76012	7.91425	21.4935	3.55033e-06	0.000912434
3046	PF3D7_1100200	erythrocyte membrane protein 1	-4.23897	8.33812	21.4078	3.71262e-06	0.000912659
782	PF3D7_0413100	erythrocyte membrane protein 1	-5.14316	7.25344	21.0693	4.42961e-06	0.00104354
3016	PF3D7_1038400	gametocyte-specific protein	4.44928	6.10409	20.6634	5.47536e-06	0.00123831
781	PF3D7_0413000	Plasmodium RNA of unknown function RUF6-8	-4.07969	9.28842	19.804	8.58034e-06	0.00186589
384	PF3D7_0222100	Pfmc-2TM Maurer	-5.46991	6.76583	19.427	1.04519e-05	0.0021887
1583	PF3D7_0700800	Pfmc-2TM Maurer	-7.51706	6.12055	19.0401	1.28e-05	0.00253316
3052	PF3D7_1100800	Pfmc-2TM Maurer	-4.30737	7.58235	19.0116	1.29929e-05	0.00253316
1245	PF3D7_0600300	rifin	-7.50351	6.10548	18.9432	1.34667e-05	0.00253803
3061	PF3D7_1101700	Pfmc-2TM Maurer	-7.37678	5.99874	18.0767	2.12177e-05	0.00386983
3127	PF3D7_1108200	D-tyrosyl-tRNA	6.31707	4.68563	17.9385	2.28162e-05	0.00400629
3028	PF3D7_1039700	Pfmc-2TM Maurer	-7.34925	5.97597	17.8918	2.3383e-05	0.00400629
2763	PF3D7_1013700	conserved Plasmodium protein	-7.32372	5.95403	17.7205	2.55848e-05	0.00425461
1240	PF3D7_0532900	rifin	-4.26676	7.289	17.6252	2.69001e-05	0.00434552
3048	PF3D7_1100400	rifin	-7.2791	5.91276	17.4209	2.99513e-05	0.00470401
4460	PF3D7_1334300	MSP7-like protein	4.45634	5.42104	17.1644	3.42804e-05	0.00523842
1241	PF3D7_0533000	rifin	-7.22719	5.87798	17.0868	3.57103e-05	0.00531332
2636	PF3D7_1001200	acyl-CoA binding protein	-7.20866	5.8587	16.9627	3.81214e-05	0.0054236
1229	PF3D7_0531500	unspecified product	4.83113	5.14659	16.8554	4.0339e-05	0.0054236
5605	PF3D7_1475200	conserved protein	6.5227	4.20236	16.8197	4.11051e-05	0.0054236
2735	PF3D7_1011000	inner membrane complex sub-compartment protein 1	-7.18434	5.83653	16.8032	4.14629e-05	0.0054236
2799	PF3D7_1017100	rhoptry neck protein 12	6.37312	4.33708	16.7231	4.32512e-05	0.0054236
1239	PF3D7_0532800	stevor	-7.16774	5.82891	16.701	4.3757e-05	0.0054236
779	PF3D7_0412800	Plasmodium RNA of unknown function	-3.60847	9.27369	16.649	4.49739e-05	0.0054236
494	PF3D7_0309700	SECIS-binding protein 2	6.24918	4.45482	16.6443	4.50848e-05	0.0054236
3856	PF3D7_1229800	myosin D	6.24918	4.45482	16.6443	4.50848e-05	0.0054236
160	PF3D7_0200500	rifin	-7.13209	5.78992	16.4641	4.958e-05	0.00576292
3032	PF3D7_1040100	rifin	-7.12981	5.78889	16.4502	4.99439e-05	0.00576292
1724	PF3D7_0714900	tRNA Serine	-7.05292	5.73044	15.9668	6.44625e-05	0.00728942
1691	PF3D7_0711600	Plasmodium RNA of unknown function RUF6-1	-3.31849	9.91504	15.8763	6.762e-05	0.00743613
4691	PF3D7_1357400	conserved Plasmodium protein	6.0535	4.49125	15.8549	6.83903e-05	0.00743613
860	PF3D7_0420800	Plasmodium RNA of unknown function RUF6	-3.53746	8.21705	15.6064	7.7992e-05	0.00832012
1566	PF3D7_0631900	stevor	3.33306	6.89409	15.2385	9.47532e-05	0.00990808
1455	PF3D7_0620900	tRNA Leucine	-4.12968	6.83187	15.2063	9.63821e-05	0.00990808

## Sheet: 24hpi replicate2
	genes		logFC	logCPM	LR	PValue	FDR
1571	PF3D7_0632400	rifin	8.80868	8.74437	40.2991	2.1791e-10	1.23206e-06
524	PF3D7_0312600	tRNA Valine	-10.6829	6.91698	29.1445	6.71746e-08	0.000189902
2219	PF3D7_0831800	histidine-rich protein II	6.23625	12.264	27.1742	1.85928e-07	0.000350412
1574	PF3D7_0632700	rifin	7.50788	4.75894	26.3096	2.90846e-07	0.000411111
152	PF3D7_0115400	stevor	6.15543	7.27168	24.9039	6.02594e-07	0.000681414
3048	PF3D7_1100400	rifin	-9.53769	6.09766	22.5812	2.01443e-06	0.00189826
1245	PF3D7_0600300	rifin	-9.05	5.48701	19.8686	8.29508e-06	0.00670006
1696	PF3D7_0712100	Plasmodium RNA of unknown function RUF6-12	-5.01745	9.86094	18.9373	1.35086e-05	0.00897347
1991	PF3D7_0808900	rifin	5.05779	6.00662	18.8076	1.44591e-05	0.00897347
780	PF3D7_0412900	erythrocyte membrane protein 1	-5.45149	7.38885	18.4797	1.71721e-05	0.00897347
3051	PF3D7_1100700	stevor	-8.7796	5.25283	18.4482	1.74581e-05	0.00897347
1567	PF3D7_0632000	rifin	7.22795	2.94033	18.1911	1.99805e-05	0.00941417
5483	PF3D7_1463000	conserved Plasmodium protein	-8.68886	5.21228	17.9921	2.21822e-05	0.00964756

## Sheet: 24hpi replicate3
	genes		logFC	logCPM	LR	PValue	FDR
1571	PF3D7_0632400	rifin	8.9655	7.6426	68.1104	1.54594e-16	6.6083e-13
3047	PF3D7_1100300	rifin	-7.82669	7.95638	67.2951	2.33757e-16	6.6083e-13
3034	PF3D7_1040300	rifin	-6.40014	10.5378	60.0619	9.192e-15	1.73239e-11
657	PF3D7_0400700	rifin	-6.51629	6.99507	51.531	7.04748e-13	8.30905e-10
1245	PF3D7_0600300	rifin	-7.65003	6.04193	51.4491	7.34794e-13	8.30905e-10
5650	PF3D7_1479700	rifin	-6.94814	6.15971	49.2488	2.25471e-12	2.12469e-09
5651	PF3D7_1479800	rifin	-6.67274	5.9202	45.6723	1.39785e-11	1.12906e-08
3048	PF3D7_1100400	rifin	-5.60982	6.88915	43.4781	4.28723e-11	3.03e-08
3033	PF3D7_1040200	stevor	-5.10806	8.8164	42.453	7.24006e-11	4.54837e-08
1578	PF3D7_0700300	rifin	-5.50929	6.57547	41.5247	1.16388e-10	6.58059e-08
1574	PF3D7_0632700	rifin	6.70688	5.46392	38.8823	4.50149e-10	2.31377e-07
1254	PF3D7_0601200	Pfmc-2TM Maurer	-5.19743	5.94655	35.9308	2.04447e-09	9.63286e-07
3049	PF3D7_1100500	rifin	-4.97395	6.27787	35.4285	2.64584e-09	1.15074e-06
908	PF3D7_0425600	rifin	-4.60569	7.47504	34.9829	3.32621e-09	1.34331e-06
1567	PF3D7_0632000	rifin	8.13351	4.56296	33.3979	7.51042e-09	2.83093e-06
160	PF3D7_0200500	rifin	-6.10472	4.5023	32.1012	1.46344e-08	4.87163e-06
780	PF3D7_0412900	erythrocyte membrane protein 1	-4.41971	6.97741	32.0995	1.46476e-08	4.87163e-06
3051	PF3D7_1100700	stevor	-5.08111	5.3227	31.7227	1.7783e-08	5.58583e-06
1580	PF3D7_0700500	rifin	-5.01959	5.2928	31.0273	2.54426e-08	7.57117e-06
782	PF3D7_0413100	erythrocyte membrane protein 1	-4.4882	6.18854	30.8497	2.78798e-08	7.88162e-06
1239	PF3D7_0532800	stevor	-4.63391	5.48211	29.1436	6.72067e-08	1.80946e-05
1241	PF3D7_0533000	rifin	-4.47727	5.56046	28.1779	1.10659e-07	2.82104e-05
1591	PF3D7_0701600	Pfmc-2TM Maurer	-4.1373	6.45394	28.1075	1.14757e-07	2.82104e-05
3046	PF3D7_1100200	erythrocyte membrane protein 1	-3.90756	8.22376	27.9162	1.26686e-07	2.98452e-05
2236	PF3D7_0833400	rifin	4.56133	5.36171	27.0732	1.959e-07	4.43048e-05
2221	PF3D7_0832000	stevor	-4.56695	4.89621	25.8203	3.74729e-07	8.14891e-05
3024	PF3D7_1039200	Plasmodium exported protein	7.3581	3.90218	25.2856	4.94376e-07	0.000103526
2215	PF3D7_0831400	Plasmodium exported protein	-3.75835	7.03429	25.2106	5.13988e-07	0.000103789
3752	PF3D7_1219400	erythrocyte membrane protein 1	-3.88602	6.14681	24.9276	5.95253e-07	0.000116054
5654	PF3D7_1480100	erythrocyte membrane protein 1	-4.47304	4.68451	24.5892	7.09473e-07	0.000133712
861	PF3D7_0420900	erythrocyte membrane protein 1	-3.63225	7.68135	24.49	7.46968e-07	0.000136237
4840	PF3D7_1373000	rifin	-4.51502	4.41734	23.203	1.45772e-06	0.00025756
1695	PF3D7_0712000	erythrocyte membrane protein 1	-3.43446	9.29314	23.058	1.57186e-06	0.000269312
1240	PF3D7_0532900	rifin	-3.65839	6.06765	22.5949	2.00018e-06	0.000332618
3554	PF3D7_1150300	rifin	-6.74192	3.11787	21.32	3.88656e-06	0.000611736
411	PF3D7_0301400	Plasmodium exported protein	-6.7219	3.17428	21.3158	3.89503e-06	0.000611736
1119	PF3D7_0520700	conserved Plasmodium protein	6.90734	3.51787	21.0377	4.50338e-06	0.000688165
668	PF3D7_0401700	Plasmodium exported protein	-3.3855	6.27109	20.4934	5.98379e-06	0.000890325
1708	PF3D7_0713300	erythrocyte membrane protein 1	-6.59352	3.00828	19.9638	7.89237e-06	0.00114419
4847	PF3D7_1400200	rifin	3.75207	4.89048	19.3393	1.09432e-05	0.00154682
779	PF3D7_0412800	Plasmodium RNA of unknown function	-3.06645	9.23392	19	1.30716e-05	0.00178144
1693	PF3D7_0711800	Plasmodium RNA of unknown function RUF6-2	-3.05941	9.59741	18.9766	1.32332e-05	0.00178144
1694	PF3D7_0711900	rifin	-6.41761	2.99584	18.7349	1.50211e-05	0.0019751
1566	PF3D7_0631900	stevor	3.20213	6.3599	18.3651	1.82369e-05	0.0022749
3032	PF3D7_1040100	rifin	-3.88423	4.17341	18.3558	1.83258e-05	0.0022749
781	PF3D7_0413000	Plasmodium RNA of unknown function RUF6-8	-3.00399	9.25088	18.337	1.85082e-05	0.0022749
1691	PF3D7_0711600	Plasmodium RNA of unknown function RUF6-1	-2.96408	9.45962	17.945	2.27385e-05	0.00273539
396	PF3D7_0223400	rifin	-3.03475	6.46669	17.2283	3.31461e-05	0.00390433
3963	PF3D7_1240400	erythrocyte membrane protein 1	-3.17879	5.37914	17.0406	3.65898e-05	0.00422201
1991	PF3D7_0808900	rifin	3.09381	6.201	16.9881	3.76153e-05	0.00423569
2795	PF3D7_1016700	Plasmodium exported protein	3.33956	5.1699	16.9585	3.82067e-05	0.00423569
859	PF3D7_0420700	erythrocyte membrane protein 1	-2.95138	6.97948	16.9171	3.90478e-05	0.00424569
1247	PF3D7_0600500	rifin	-6.18675	2.74992	16.5829	4.65698e-05	0.00496804
776	PF3D7_0412500	Plasmodium RNA of unknown function RUF6-3	-2.8121	9.47583	16.3719	5.2051e-05	0.00544993
1854	PF3D7_0728200	actin-like protein	-6.09206	2.72778	15.9582	6.47563e-05	0.00665695
1830	PF3D7_0725500	unspecified product	4.50878	3.59787	15.7841	7.09967e-05	0.00716814
3040	PF3D7_1040900	rifin	-3.9636	3.52913	15.215	9.59396e-05	0.00951654
139	PF3D7_0114100	Pfmc-2TM Maurer	-2.95765	5.28403	15.1174	0.000101029	0.00984862

## Sheet: 24hpi all samples together
genes		logFC	logCPM	LR	PValue	FDR
PF3D7_0632400	rifin	8.34848	7.8238	114.553	9.85945e-27	5.57453e-23
PF3D7_1040300	rifin	-5.92999	10.0351	81.1073	2.13791e-19	6.04386e-16
PF3D7_1100300	rifin	-6.71599	7.57886	77.8703	1.10032e-18	2.07374e-15
PF3D7_0600300	rifin	-7.62801	5.84898	67.9874	1.64544e-16	2.32584e-13
PF3D7_1479700	rifin	-6.01987	6.41917	61.026	5.63272e-15	6.36948e-12
PF3D7_0632700	rifin	6.19584	5.1304	60.4262	7.63911e-15	6.37359e-12
PF3D7_0400700	rifin	-5.71869	6.63297	60.2736	8.25478e-15	6.37359e-12
PF3D7_1040200	stevor	-4.87525	8.71533	60.0995	9.01816e-15	6.37359e-12
PF3D7_1100400	rifin	-5.65038	6.35291	59.1974	1.42625e-14	8.95999e-12
PF3D7_0425600	rifin	-4.94167	7.75103	57.79	2.91642e-14	1.64895e-11
PF3D7_0601200	Pfmc-2TM Maurer	-5.28848	6.68904	57.582	3.24174e-14	1.66625e-11
PF3D7_1479800	rifin	-6.08896	6.03305	57.3247	3.69479e-14	1.74086e-11
PF3D7_0412900	erythrocyte membrane protein 1	-4.96223	7.42599	56.5445	5.49406e-14	2.38949e-11
PF3D7_0632000	rifin	7.0865	3.90295	52.7159	3.85455e-13	1.55669e-10
PF3D7_0700300	rifin	-4.87089	6.89118	50.7266	1.0617e-12	4.0019e-10
PF3D7_0712000	erythrocyte membrane protein 1	-4.2141	9.37607	49.9668	1.56368e-12	5.52564e-10
PF3D7_0700500	rifin	-5.18271	6.00137	49.1995	2.31215e-12	7.68993e-10
PF3D7_0413100	erythrocyte membrane protein 1	-4.40253	6.69679	45.0823	1.88921e-11	5.93423e-09
PF3D7_0532800	stevor	-4.85409	5.51468	43.855	3.53634e-11	1.05234e-08
PF3D7_1100700	stevor	-5.24623	5.08879	43.4429	4.36516e-11	1.23403e-08
PF3D7_0533000	rifin	-4.74666	5.56557	43.1536	5.06075e-11	1.36255e-08
PF3D7_0631900	stevor	3.91638	7.05355	42.425	7.34456e-11	1.85367e-08
PF3D7_1100500	rifin	-4.29301	6.60727	42.3735	7.54059e-11	1.85367e-08
PF3D7_0532900	rifin	-3.9644	6.4411	37.8385	7.68487e-10	1.81043e-07
PF3D7_0114100	Pfmc-2TM Maurer	-3.82414	6.04548	35.5418	2.49639e-09	5.64585e-07
PF3D7_0223400	rifin	-3.67722	6.59695	35.4627	2.59981e-09	5.65358e-07
PF3D7_0200500	rifin	-4.96592	4.7292	35.3349	2.77612e-09	5.8134e-07
PF3D7_1040100	rifin	-4.70509	4.60207	34.6404	3.96598e-09	8.00845e-07
PF3D7_0412800	Plasmodium RNA of unknown function	-3.36937	9.65222	34.2765	4.78117e-09	9.16244e-07
PF3D7_0413000	Plasmodium RNA of unknown function RUF6-8	-3.35825	9.70081	34.2441	4.86157e-09	9.16244e-07
PF3D7_1100200	erythrocyte membrane protein 1	-3.39749	7.99169	33.6934	6.45196e-09	1.17675e-06
PF3D7_0713300	erythrocyte membrane protein 1	-6.5361	3.63939	33.3744	7.60181e-09	1.34314e-06
PF3D7_0301300	alpha	-6.46448	3.62176	33.0841	8.82594e-09	1.51218e-06
PF3D7_0115400	stevor	3.47255	6.36834	32.6447	1.1064e-08	1.83989e-06
PF3D7_0711900	rifin	-6.44666	3.56869	32.1429	1.43241e-08	2.31395e-06
PF3D7_0301400	Plasmodium exported protein	-5.37322	4.02283	31.5555	1.93821e-08	3.04407e-06
PF3D7_0712100	Plasmodium RNA of unknown function RUF6-12	-3.15604	9.64875	31.2745	2.23999e-08	3.42295e-06
PF3D7_0631400	Pfmc-2TM Maurer	-3.43529	6.34454	30.5781	3.20687e-08	4.77149e-06
PF3D7_1373000	rifin	-4.55732	4.19876	29.9563	4.41885e-08	6.40621e-06
PF3D7_1480100	erythrocyte membrane protein 1	-4.10095	4.55991	29.4061	5.86941e-08	8.29641e-06
PF3D7_1100800	Pfmc-2TM Maurer	-3.09281	7.07667	28.1042	1.14956e-07	1.58527e-05
PF3D7_0831400	Plasmodium exported protein	-3.11144	7.31157	27.8648	1.30097e-07	1.75136e-05
PF3D7_0701600	Pfmc-2TM Maurer	-3.20986	7.03518	27.3864	1.666e-07	2.14527e-05
PF3D7_1039200	Plasmodium exported protein	4.51727	3.10068	27.3824	1.66947e-07	2.14527e-05
PF3D7_0222100	Pfmc-2TM Maurer	-3.27843	5.69504	27.0498	1.9828e-07	2.49128e-05
PF3D7_1400200	rifin	3.4288	4.44075	26.6647	2.41997e-07	2.97446e-05
PF3D7_0808900	rifin	2.987	5.93924	25.3376	4.81232e-07	5.78911e-05
PF3D7_0832000	stevor	-3.58296	4.93888	24.8619	6.15879e-07	7.25454e-05
PF3D7_1039700	Pfmc-2TM Maurer	-3.4235	4.64798	23.9206	1.00392e-06	0.000115841
PF3D7_0711600	Plasmodium RNA of unknown function RUF6-1	-2.65255	9.74552	22.7816	1.81498e-06	0.000205238
PF3D7_0711800	Plasmodium RNA of unknown function RUF6-2	-2.6331	9.86947	22.4175	2.19363e-06	0.000243191
PF3D7_0412500	Plasmodium RNA of unknown function RUF6-3	-2.62214	9.73706	22.2375	2.40927e-06	0.000261962
PF3D7_0203700	protein MAK16	2.6022	8.00025	21.937	2.81752e-06	0.000300571
PF3D7_1101700	Pfmc-2TM Maurer	-3.02879	5.00732	21.0042	4.58285e-06	0.000479841
PF3D7_0831800	histidine-rich protein II	2.49837	10.9655	20.9679	4.67034e-06	0.000480111
PF3D7_1150300	rifin	-3.77329	3.71554	19.704	9.04114e-06	0.000912832
PF3D7_1102100	Plasmodium exported protein	4.71714	2.33993	19.6575	9.26377e-06	0.000918901
PF3D7_0500400	rifin	-5.26436	2.79736	19.116	1.23006e-05	0.0011991
PF3D7_0833400	rifin	2.63542	5.24808	18.8698	1.3995e-05	0.00134115
PF3D7_0713100	Pfmc-2TM Maurer	-3.36334	3.93342	18.6219	1.5938e-05	0.00150189
PF3D7_0509800	phosphatidylinositol 4-kinase	2.36112	8.13071	18.5376	1.66584e-05	0.00154404
PF3D7_1100600	Plasmodium exported protein	-4.19488	3.06459	18.0323	2.17186e-05	0.0019806
PF3D7_1370500	unspecified product	-2.47655	6.35274	17.9898	2.2209e-05	0.00199317
PF3D7_0401700	Plasmodium exported protein	-2.46553	6.4755	17.731	2.54445e-05	0.00224787
PF3D7_0404500	6-cysteine protein	-3.43211	3.72377	17.697	2.5903e-05	0.00225316
PF3D7_1253000	gametocyte erythrocyte cytosolic protein	-3.05417	4.18542	17.4316	2.9784e-05	0.00254295
PF3D7_0832400	stevor	-5.07522	2.69395	17.4094	3.0134e-05	0.00254295
PF3D7_0425700	rifin	-4.99859	2.65406	16.7387	4.28964e-05	0.00356671
PF3D7_0425500	stevor	-2.36261	6.39666	16.6543	4.48488e-05	0.003675
PF3D7_0401800	Plasmodium exported protein	2.18766	10.8215	16.4755	4.92823e-05	0.00398061
PF3D7_0629000	conserved protein	4.39936	2.21008	16.2773	5.47144e-05	0.00435711
PF3D7_1039300	unspecified product	2.39243	5.15854	16.2195	5.64092e-05	0.00442969
PF3D7_0420800	Plasmodium RNA of unknown function RUF6	-2.20306	8.35404	16.1866	5.73997e-05	0.00444573
PF3D7_0100400	rifin	2.5498	4.2985	15.7066	7.39672e-05	0.00565149
PF3D7_0936900	Plasmodium exported protein	-2.35212	5.54679	15.4783	8.34572e-05	0.00629156
PF3D7_0202000	knob-associated histidine-rich protein	2.05091	12.3782	14.6679	0.000128213	0.00953835
PF3D7_1219400	erythrocyte membrane protein 1	-2.30397	6.05012	14.6397	0.000130142	0.00955615
