# Supplementary material for: CRISPR Interference of a Clonally Variant GC-Rich Noncoding RNA Family Leads to General Repression of var Genes in Plasmodium falciparum
Source: mBio. 2020 Jan 21;11(1):e03054-19. doi: 10.1128/mBio.03054-19 (PMC6974570; doi:10.1128/mBio.03054-19)
Supplement: TABLE S2 [file mBio.03054-19-st002.xlsx]

## Sheet: HA_peaks_A11_24hpi_rp_geneID
Genes with peaks with score higher of 100 for one representative replicate of CRISPRi A11 at 24hpi as obtained by MACS2
this color indicates genes with top peaks in CRISPRi controls with scrambled gRNA
Chromosome	loc1	loc2	name peak	SCORE	signal	signal value	pvalue (-log10)	qvalue (-log10)										ID_gene
Pf3D7_05_v3	1290142	1294281	HA_againstINPUT_A11_24hpi_sorted,dedup_BAMPE_peak_148	8263	,	18.3745	832.319	826.366	548	Pf3D7_05_v3	EuPathDB	gene	1291693	1292051	,	+	,	ID=PF3D7_0531700;description=unspecified product
Pf3D7_05_v3	1290142	1294281	HA_againstINPUT_A11_24hpi_sorted,dedup_BAMPE_peak_148	8263	,	18.3745	832.319	826.366	548	Pf3D7_05_v3	EuPathDB	gene	1292052	1292210	,	+	,	ID=PF3D7_0531800;description=5,8S ribosomal RNA
Pf3D7_05_v3	1290142	1294281	HA_againstINPUT_A11_24hpi_sorted,dedup_BAMPE_peak_148	8263	,	18.3745	832.319	826.366	548	Pf3D7_05_v3	EuPathDB	gene	1292211	1292409	,	+	,	ID=PF3D7_0531900;description=unspecified product
Pf3D7_05_v3	1290142	1294281	HA_againstINPUT_A11_24hpi_sorted,dedup_BAMPE_peak_148	8263	,	18.3745	832.319	826.366	548	Pf3D7_05_v3	EuPathDB	gene	1289601	1291692	,	+	,	ID=PF3D7_0531600;description=18S ribosomal RNA
Pf3D7_05_v3	1290142	1294281	HA_againstINPUT_A11_24hpi_sorted,dedup_BAMPE_peak_148	8263	,	18.3745	832.319	826.366	548	Pf3D7_05_v3	EuPathDB	gene	1292410	1296199	,	+	,	ID=PF3D7_0532000;description=28S ribosomal RNA
Pf3D7_07_v3	1083722	1084702	HA_againstINPUT_A11_24hpi_sorted,dedup_BAMPE_peak_220	8238	,	18.7649	829.611	823.824	461	Pf3D7_07_v3	EuPathDB	gene	1083761	1085847	,	+	,	ID=PF3D7_0725600;description=18S ribosomal RNA
Pf3D7_13_v3	2195447	2196310	HA_againstINPUT_A11_24hpi_sorted,dedup_BAMPE_peak_427	6421	,	30.3345	646.726	642.159	275	Pf3D7_13_v3	EuPathDB	gene	2195449	2196978	,	+	,	ID=PF3D7_1355300;description=histone-lysine N-methyltransferase%2C putative
Pf3D7_07_v3	1085351	1090286	HA_againstINPUT_A11_24hpi_sorted,dedup_BAMPE_peak_221	6170	,	17.6325	621.552	617.051	3737	Pf3D7_07_v3	EuPathDB	gene	1083761	1085847	,	+	,	ID=PF3D7_0725600;description=18S ribosomal RNA
Pf3D7_07_v3	1085351	1090286	HA_againstINPUT_A11_24hpi_sorted,dedup_BAMPE_peak_221	6170	,	17.6325	621.552	617.051	3737	Pf3D7_07_v3	EuPathDB	gene	1085848	1086212	,	+	,	ID=PF3D7_0725700;description=unspecified product
Pf3D7_07_v3	1085351	1090286	HA_againstINPUT_A11_24hpi_sorted,dedup_BAMPE_peak_221	6170	,	17.6325	621.552	617.051	3737	Pf3D7_07_v3	EuPathDB	gene	1086213	1086371	,	+	,	ID=PF3D7_0725800;description=5,8S ribosomal RNA
Pf3D7_07_v3	1085351	1090286	HA_againstINPUT_A11_24hpi_sorted,dedup_BAMPE_peak_221	6170	,	17.6325	621.552	617.051	3737	Pf3D7_07_v3	EuPathDB	gene	1086570	1090357	,	+	,	ID=PF3D7_0726000;description=28S ribosomal RNA
Pf3D7_07_v3	1085351	1090286	HA_againstINPUT_A11_24hpi_sorted,dedup_BAMPE_peak_221	6170	,	17.6325	621.552	617.051	3737	Pf3D7_07_v3	EuPathDB	gene	1086372	1086569	,	+	,	ID=PF3D7_0725900;description=unspecified product
Pf3D7_05_v3	1295812	1296225	HA_againstINPUT_A11_24hpi_sorted,dedup_BAMPE_peak_149	2570	,	12.7986	260.609	257.098	256	Pf3D7_05_v3	EuPathDB	gene	1292410	1296199	,	+	,	ID=PF3D7_0532000;description=28S ribosomal RNA
Pf3D7_13_v3	2801072	2801510	HA_againstINPUT_A11_24hpi_sorted,dedup_BAMPE_peak_438	1879	,	6.86625	191.409	187.977	268	Pf3D7_13_v3	EuPathDB	gene	2800004	2802154	,	+	,	ID=PF3D7_1371000;description=18S ribosomal RNA
Pf3D7_01_v3	479879	480121	HA_againstINPUT_A11_24hpi_sorted,dedup_BAMPE_peak_19	1777	,	7.21943	181.143	177.724	151	Pf3D7_01_v3	EuPathDB	gene	477279	481382	,	+	,	ID=PF3D7_0112700;description=28S ribosomal RNA
Pf3D7_01_v3	478651	479024	HA_againstINPUT_A11_24hpi_sorted,dedup_BAMPE_peak_18	1087	,	8.40819	112.12	108.75	324	Pf3D7_01_v3	EuPathDB	gene	477279	481382	,	+	,	ID=PF3D7_0112700;description=28S ribosomal RNA
Pf3D7_01_v3	478275	478446	HA_againstINPUT_A11_24hpi_sorted,dedup_BAMPE_peak_17	1004	,	7.98594	103.851	100.487	86	Pf3D7_01_v3	EuPathDB	gene	477279	481382	,	+	,	ID=PF3D7_0112700;description=28S ribosomal RNA
Pf3D7_01_v3	477664	478120	HA_againstINPUT_A11_24hpi_sorted,dedup_BAMPE_peak_16	951	,	8.14697	98.469	95.1097	236	Pf3D7_01_v3	EuPathDB	gene	477279	481382	,	+	,	ID=PF3D7_0112700;description=28S ribosomal RNA
Pf3D7_13_v3	2804716	2804862	HA_againstINPUT_A11_24hpi_sorted,dedup_BAMPE_peak_441	625	,	4.87481	65.8697	62.5474	84	Pf3D7_13_v3	EuPathDB	gene	2802945	2807159	,	+	,	ID=PF3D7_1371300;description=28S ribosomal RNA
Pf3D7_12_v3	1338814	1339009	HA_againstINPUT_A11_24hpi_sorted,dedup_BAMPE_peak_373	517	,	6.76383	55.0262	51.7193	5	Pf3D7_12_v3	EuPathDB	gene	1337710	1338816	,	-	,	ID=PF3D7_1232400;description=CWC16 domain-containing protein%2C putative
Pf3D7_01_v3	480532	480801	HA_againstINPUT_A11_24hpi_sorted,dedup_BAMPE_peak_20	486	,	4.07586	51.9096	48.6093	208	Pf3D7_01_v3	EuPathDB	gene	477279	481382	,	+	,	ID=PF3D7_0112700;description=28S ribosomal RNA
Pf3D7_05_v3	184838	185035	HA_againstINPUT_A11_24hpi_sorted,dedup_BAMPE_peak_130	430	,	6.69237	46.3265	43.0389	128	Pf3D7_05_v3	EuPathDB	gene	180421	187470	,	+	,	ID=PF3D7_0504700;description=centrosomal protein CEP120%2C putative
Pf3D7_01_v3	487964	488489	HA_againstINPUT_A11_24hpi_sorted,dedup_BAMPE_peak_21	236	,	5.71284	26.9033	23.6834	179	Pf3D7_01_v3	EuPathDB	gene	487892	490127	,	-	,	ID=PF3D7_0113000;description=glutamic acid-rich protein GARP
Pf3D7_12_v3	1995997	1996168	HA_againstINPUT_A11_24hpi_sorted,dedup_BAMPE_peak_385	234	,	5.76302	26.7105	23.4915	111	Pf3D7_12_v3	EuPathDB	gene	1994775	2000744	,	+	,	ID=PF3D7_1248700;description=conserved Plasmodium protein%2C unknown function
Pf3D7_07_v3	224442	224594	HA_againstINPUT_A11_24hpi_sorted,dedup_BAMPE_peak_197	213	,	4.06916	24.6045	21.4	133	Pf3D7_07_v3	EuPathDB	gene	216024	229072	,	-	,	ID=PF3D7_0704600;description=E3 ubiquitin-protein ligase
Pf3D7_02_v3	94339	94560	HA_againstINPUT_A11_24hpi_sorted,dedup_BAMPE_peak_29	210	,	3.17539	24.2869	21.0836	49	Pf3D7_02_v3	EuPathDB	gene	91318	98838	,	-	,	ID=PF3D7_0201900;description=erythrocyte membrane protein 3
Pf3D7_11_v3	1461303	1461510	HA_againstINPUT_A11_24hpi_sorted,dedup_BAMPE_peak_343	194	,	5.06687	22.6492	19.4584	97	Pf3D7_11_v3	EuPathDB	gene	1461301	1461498	,	-	,	ID=PF3D7_1137000;description=U2 spliceosomal RNA
Pf3D7_03_v3	440124	440440	HA_againstINPUT_A11_24hpi_sorted,dedup_BAMPE_peak_68	192	,	4.08382	22.422	19.2332	249	Pf3D7_03_v3	EuPathDB	gene	427290	440942	,	+	,	ID=PF3D7_0310200;description=phd finger protein%2C putative
Pf3D7_03_v3	221669	222295	HA_againstINPUT_A11_24hpi_sorted,dedup_BAMPE_peak_61	185	,	4.37226	21.6852	18.5039	450	Pf3D7_03_v3	EuPathDB	gene	221323	222516	,	-	,	ID=PF3D7_0304600;description=circumsporozoite (CS) protein
Pf3D7_07_v3	508451	508605	HA_againstINPUT_A11_24hpi_sorted,dedup_BAMPE_peak_205	184	,	5.25772	21.6038	18.423	73	Pf3D7_07_v3	EuPathDB	gene	508474	508609	,	+	,	ID=PF3D7_0711600;description=Plasmodium RNA of unknown function RUF6
Pf3D7_04_v3	956832	956962	HA_againstINPUT_A11_24hpi_sorted,dedup_BAMPE_peak_113	179	,	2.82121	21.0985	17.9235	73	Pf3D7_04_v3	EuPathDB	gene	956849	956983	,	+	,	ID=PF3D7_0421000;description=Plasmodium RNA of unknown function RUF6
Pf3D7_05_v3	582298	582445	HA_againstINPUT_A11_24hpi_sorted,dedup_BAMPE_peak_138	177	,	3.89103	20.9556	17.7819	56	Pf3D7_05_v3	EuPathDB	gene	581227	584124	,	+	,	ID=PF3D7_0513700;description=secreted ookinete protein%2C putative
Pf3D7_08_v3	427506	427665	HA_againstINPUT_A11_24hpi_sorted,dedup_BAMPE_peak_233	161	,	4.94225	19.3178	16.1616	75	Pf3D7_08_v3	EuPathDB	gene	427501	427635	,	-	,	ID=PF3D7_0808500;description=Plasmodium RNA of unknown function RUF6
Pf3D7_14_v3	3291472	3291865	HA_againstINPUT_A11_24hpi_sorted,dedup_BAMPE_peak_494	161	,	4.94225	19.3178	16.1616	213	Pf3D7_14_v3	EuPathDB	gene	3290953	3291501	,	+	,	ID=PF3D7_1480100;description=erythrocyte membrane protein 1 (PfEMP1)%2C pseudogene
Pf3D7_12_v3	1745287	1745428	HA_againstINPUT_A11_24hpi_sorted,dedup_BAMPE_peak_382	159	,	4.80459	19.1293	15.9788	78	Pf3D7_12_v3	EuPathDB	gene	1745289	1745423	,	-	,	ID=PF3D7_1241000;description=Plasmodium RNA of unknown function RUF6
Pf3D7_11_v3	578827	578984	HA_againstINPUT_A11_24hpi_sorted,dedup_BAMPE_peak_333	154	,	4.8371	18.5737	15.4268	53	Pf3D7_11_v3	EuPathDB	gene	576773	580276	,	+	,	ID=PF3D7_1115200;description=histone-lysine N-methyltransferase SET7
Pf3D7_12_v3	576399	576599	HA_againstINPUT_A11_24hpi_sorted,dedup_BAMPE_peak_365	154	,	4.8371	18.5737	15.4268	124	Pf3D7_12_v3	EuPathDB	gene	576417	576580	,	-	,	ID=PF3D7_1213100;description=U1 spliceosomal RNA
Pf3D7_13_v3	2805695	2806007	HA_againstINPUT_A11_24hpi_sorted,dedup_BAMPE_peak_442	141	,	3.71718	17.3078	14.178	251	Pf3D7_13_v3	EuPathDB	gene	2802945	2807159	,	+	,	ID=PF3D7_1371300;description=28S ribosomal RNA
Pf3D7_14_v3	782090	782357	HA_againstINPUT_A11_24hpi_sorted,dedup_BAMPE_peak_458	139	,	3.87862	17.1161	13.9877	147	Pf3D7_14_v3	EuPathDB	gene	782061	782363	,	-	,	ID=PF3D7_1418800;description=signal recognition particle RNA
Pf3D7_04_v3	114651	114918	HA_againstINPUT_A11_24hpi_sorted,dedup_BAMPE_peak_93	132	,	4.52164	16.3975	13.2812	134	Pf3D7_04_v3	EuPathDB	gene	114601	116058	,	-	,	ID=PF3D7_0402000;description=Plasmodium exported protein (PHISTa)%2C unknown function
Pf3D7_07_v3	523121	523264	HA_againstINPUT_A11_24hpi_sorted,dedup_BAMPE_peak_206	132	,	4.52164	16.3975	13.2812	59	Pf3D7_07_v3	EuPathDB	gene	523147	523281	,	+	,	ID=PF3D7_0711800;description=Plasmodium RNA of unknown function RUF6
Pf3D7_04_v3	104781	105123	HA_againstINPUT_A11_24hpi_sorted,dedup_BAMPE_peak_91	126	,	3.70645	15.7217	12.6184	116	Pf3D7_04_v3	EuPathDB	gene	103742	105603	,	-	,	ID=PF3D7_0401800;description=Plasmodium exported protein (PHISTb)%2C unknown function
Pf3D7_14_v3	1889388	1889551	HA_againstINPUT_A11_24hpi_sorted,dedup_BAMPE_peak_470	125	,	4.41648	15.6916	12.5889	97	Pf3D7_14_v3	EuPathDB	gene	1889413	1889529	,	+	,	ID=PF3D7_1446000;description=U5 spliceosomal RNA
Pf3D7_10_v3	343578	343803	HA_againstINPUT_A11_24hpi_sorted,dedup_BAMPE_peak_283	124	,	3.73108	15.5891	12.4953	8	Pf3D7_10_v3	EuPathDB	gene	343733	344899	,	-	,	ID=PF3D7_1008200;description=endonuclease%2C putative
Pf3D7_05_v3	183604	184474	HA_againstINPUT_A11_24hpi_sorted,dedup_BAMPE_peak_129	123	,	4.11488	15.4136	12.3222	663	Pf3D7_05_v3	EuPathDB	gene	180421	187470	,	+	,	ID=PF3D7_0504700;description=centrosomal protein CEP120%2C putative
Pf3D7_05_v3	1288922	1289151	HA_againstINPUT_A11_24hpi_sorted,dedup_BAMPE_peak_147	121	,	3.61221	15.243	12.1536	139	Pf3D7_05_v3	EuPathDB	gene	1288559	1289308	,	+	,	ID=PF3D7_0531500;description=unspecified product
Pf3D7_11_v3	1197583	1197813	HA_againstINPUT_A11_24hpi_sorted,dedup_BAMPE_peak_340	120	,	3.15838	15.0948	12.0067	17	Pf3D7_11_v3	EuPathDB	gene	1195988	1198309	,	-	,	ID=PF3D7_1131100;description=serpentine receptor%2C putative
Pf3D7_07_v3	66430	66572	HA_againstINPUT_A11_24hpi_sorted,dedup_BAMPE_peak_194	115	,	3.09035	14.648	11.5736	60	Pf3D7_07_v3	EuPathDB	gene	65718	66854	,	-	,	ID=PF3D7_0701400;description=exported protein family 4%2C pseudogene
Pf3D7_14_v3	2761483	2761926	HA_againstINPUT_A11_24hpi_sorted,dedup_BAMPE_peak_478	113	,	3.69111	14.3781	11.3068	240	Pf3D7_14_v3	EuPathDB	gene	2757665	2764150	,	-	,	ID=PF3D7_1467600;description=conserved Plasmodium protein%2C unknown function
Pf3D7_05_v3	44581	45173	HA_againstINPUT_A11_24hpi_sorted,dedup_BAMPE_peak_123	112	,	4.20617	14.3102	11.2398	157	Pf3D7_05_v3	EuPathDB	gene	43327	47761	,	-	,	ID=PF3D7_0500800;description=mature parasite-infected erythrocyte surface antigen
Pf3D7_12_v3	1731814	1731953	HA_againstINPUT_A11_24hpi_sorted,dedup_BAMPE_peak_381	112	,	4.20617	14.3102	11.2398	81	Pf3D7_12_v3	EuPathDB	gene	1731821	1731955	,	-	,	ID=PF3D7_1240800;description=Plasmodium RNA of unknown function RUF6
Pf3D7_13_v3	330384	330576	HA_againstINPUT_A11_24hpi_sorted,dedup_BAMPE_peak_394	112	,	3.47806	14.3145	11.2439	135	Pf3D7_13_v3	EuPathDB	gene	327893	330928	,	+	,	ID=PF3D7_1307100;description=U3 small nucleolar RNA-associated protein 6%2C putative
Pf3D7_14_v3	780898	781027	HA_againstINPUT_A11_24hpi_sorted,dedup_BAMPE_peak_457	112	,	4.20617	14.3102	11.2398	56	Pf3D7_14_v3	EuPathDB	gene	780916	781034	,	+	,	ID=PF3D7_1418700;description=5S ribosomal RNA
Pf3D7_01_v3	69681	70150	HA_againstINPUT_A11_24hpi_sorted,dedup_BAMPE_peak_2	110	,	2.74932	14.1536	11.0928	361	Pf3D7_01_v3	EuPathDB	gene	69304	70417	,	-	,	ID=PF3D7_0101100;description=exported protein family 4
Pf3D7_05_v3	410560	410725	HA_againstINPUT_A11_24hpi_sorted,dedup_BAMPE_peak_136	110	,	3.43152	14.0745	11.0151	91	Pf3D7_05_v3	EuPathDB	gene	410268	415308	,	+	,	ID=PF3D7_0509800;description=phosphatidylinositol 4-kinase
Pf3D7_10_v3	1544566	1544961	HA_againstINPUT_A11_24hpi_sorted,dedup_BAMPE_peak_312	108	,	2.03936	13.9011	10.8436	196	Pf3D7_10_v3	EuPathDB	gene	1519021	1547825	,	+	,	ID=PF3D7_1038400;description=gametocyte-specific protein
Pf3D7_02_v3	92347	92500	HA_againstINPUT_A11_24hpi_sorted,dedup_BAMPE_peak_26	106	,	2.51059	13.7397	10.6846	56	Pf3D7_02_v3	EuPathDB	gene	91318	98838	,	-	,	ID=PF3D7_0201900;description=erythrocyte membrane protein 3
Pf3D7_10_v3	1522260	1522420	HA_againstINPUT_A11_24hpi_sorted,dedup_BAMPE_peak_305	105	,	3.47481	13.5944	10.5483	95	Pf3D7_10_v3	EuPathDB	gene	1519021	1547825	,	+	,	ID=PF3D7_1038400;description=gametocyte-specific protein
