# Supplementary material for: CRISPR Interference of a Clonally Variant GC-Rich Noncoding RNA Family Leads to General Repression of var Genes in Plasmodium falciparum
Source: mBio. 2020 Jan 21;11(1):e03054-19. doi: 10.1128/mBio.03054-19 (PMC6974570; doi:10.1128/mBio.03054-19)
Supplement: TABLE S3 [file mBio.03054-19-st003.xlsx]

## Sheet: WT_Clones
var, 12hpi	3D7 B6					3D7 D6					3D7 C9					3D7 B9					3D7 A9					3D7 D1
	Rep1	Rep2	B6 average	SD B6		Rep1	Rep2	D6 average	SD D6		Rep1	Rep2	C9 average	SD C9		Rep1	Rep2	B9 average	SD B9		Rep1	Rep2	A9 average	SD A9		Rep1	Rep2	D1 average	SD D1
PF3D7_0100100	10.1362	36.1458	23.141	18.3916	PF3D7_0100100	5.76267	22.2603	14.0115	11.6656	PF3D7_0100100	12.5382	7.70747	10.1228	3.41583	PF3D7_0100100	12.6604	32.4808	22.5706	14.0152	PF3D7_0100100	23.7104	17.1836	20.447		PF3D7_0100100	29.9409	59.1168	44.5288
PF3D7_0100300	4.66165	11.5187	8.09018	4.84867	PF3D7_0100300	0	0	0	0	PF3D7_0100300	7.57372	2.83575	5.20474	3.35025	PF3D7_0100300	277.326	417.015	347.17	98.7756	PF3D7_0100300	39.3626	21.296	30.3293		PF3D7_0100300	82.1823	48.799	65.4907
PF3D7_0115700	2.7151	17.0451	9.88008	10.1328	PF3D7_0115700	1.27162	16.778	9.02483	10.9647	PF3D7_0115700	4.93885	6.6761	5.80747	1.22842	PF3D7_0115700	4.52166	11.5878	8.05473	4.99651	PF3D7_0115700	7.77792	8.4458	8.11186		PF3D7_0115700	5.78892	9.23187	7.51039
PF3D7_0200100	8.85054	16.0672	12.4589	5.10295	PF3D7_0200100	4.50046	2.66421	3.58234	1.29842	PF3D7_0200100	7.92332	3.42813	5.67572	3.17858	PF3D7_0200100	2.33124	5.05662	3.69393	1.92714	PF3D7_0200100	10.0166	13.3442	11.6804		PF3D7_0200100	9.75612	19.4482	14.6022
PF3D7_0223500	11.6094	35.3544	23.4819	16.7903	PF3D7_0223500	1.83078	14.8263	8.32856	9.18925	PF3D7_0223500	13.2835	10.8346	12.059	1.73158	PF3D7_0223500	7.95386	28.2309	18.0924	14.338	PF3D7_0223500	26.5613	23.2241	24.8927		PF3D7_0223500	7.93754	12.3947	10.1661
PF3D7_0300100	1.28371	17.3017	9.29269	11.3264	PF3D7_0300100	5.58471	12.8757	9.23019	5.15548	PF3D7_0300100	14.0305	7.9131	10.9718	4.32568	PF3D7_0300100	7.95755	17.0739	12.5157	6.44625	PF3D7_0300100	48.1919	32.2542	40.223		PF3D7_0300100	2.40756	6.14312	4.27534
PF3D7_0324900	7.21327	9.04144	8.12735	1.29271	PF3D7_0324900	6.93235	5.53262	6.23248	0.989763	PF3D7_0324900	9.78028	6.84519	8.31274	2.07543	PF3D7_0324900	3.18339	6.96339	5.07339	2.67287	PF3D7_0324900	82.8187	30.3061	56.5624		PF3D7_0324900	18.0197	19.1579	18.5888
PF3D7_0400100	8.48565	14.0142	11.2499	3.90928	PF3D7_0400100	2.76519	7.4746	5.11989	3.33005	PF3D7_0400100	11.9154	6.1071	9.01123	4.10707	PF3D7_0400100	2.33871	6.92256	4.63063	3.24127	PF3D7_0400100	15.956	12.2848	14.1204		PF3D7_0400100	4.03469	7.5067	5.7707
PF3D7_0400400	2.56071	8.43653	5.49862	4.15483	PF3D7_0400400	1.01275	6.04333	3.52804	3.55715	PF3D7_0400400	10.7161	5.81549	8.26578	3.46523	PF3D7_0400400	3.07995	11.1698	7.12488	5.72039	PF3D7_0400400	25.5184	9.93128	17.7248		PF3D7_0400400	2.56136	3.40394	2.98265
PF3D7_0412400	53.7255	60.958	57.3418	5.11418	PF3D7_0412400	10.2447	1.61726	5.93097	6.10051	PF3D7_0412400	12.9352	3.00141	7.96829	7.02422	PF3D7_0412400	7.36098	31.4891	19.425	17.0611	PF3D7_0412400	40.8176	20.4269	30.6222		PF3D7_0412400	4.62677	8.36234	6.49455
PF3D7_0412700	5627.44	2763.25	4195.34	2025.29	PF3D7_0412700	24.8625	1.56602	13.2142	16.4731	PF3D7_0412700	11.5133	7.95415	9.73373	2.51671	PF3D7_0412700	5.52541	33.4449	19.4851	19.742	PF3D7_0412700	80.7704	18.0387	49.4046		PF3D7_0412700	2.82959	4.51249	3.67104
PF3D7_0412900	316.142	60.6865	188.414	180.634	PF3D7_0412900	10.1991	0.563519	5.38129	6.81335	PF3D7_0412900	15.5982	4.98007	10.2891	7.50812	PF3D7_0412900	1.13615	7.24448	4.19031	4.31924	PF3D7_0412900	56.3296	24.5434	40.4365		PF3D7_0412900	1.38185	9.05966	5.22075
PF3D7_0413100	210.093	27.4381	118.766	129.156	PF3D7_0413100	7.24631	0.800748	4.02353	4.5577	PF3D7_0413100	11.5462	7.23225	9.38924	3.05044	PF3D7_0413100	2.14722	7.468	4.80761	3.76236	PF3D7_0413100	41.5347	19.3559	30.4453		PF3D7_0413100	10.0797	11.2035	10.6416
PF3D7_0420700	18.1725	15.8359	17.0042	1.65228	PF3D7_0420700	5.29744	1.8486	3.57302	2.4387	PF3D7_0420700	13.536	6.06099	9.7985	5.28563	PF3D7_0420700	2.60897	11.6449	7.12695	6.38939	PF3D7_0420700	162.171	36.4323	99.3016		PF3D7_0420700	17.4524	21.085	19.2687
PF3D7_0420900	38.9166	36.4879	37.7023	1.7173	PF3D7_0420900	6.02271	1.49745	3.76008	3.19984	PF3D7_0420900	17.6187	9.98406	13.8014	5.39847	PF3D7_0420900	3.52232	13.6118	8.56704	7.13431	PF3D7_0420900	356.942	50.6358	203.789		PF3D7_0420900	48.5522	43.2689	45.9106
PF3D7_0421100	25.0137	14.3665	19.6901	7.52876	PF3D7_0421100	5.56472	1.92863	3.74668	2.57111	PF3D7_0421100	9.82401	6.53607	8.18004	2.32492	PF3D7_0421100	1.83434	8.36921	5.10177	4.62085	PF3D7_0421100	194.851	25.9301	110.39		PF3D7_0421100	29.2671	29.8405	29.5538
PF3D7_0421300	21.6989	16.6298	19.1644	3.58436	PF3D7_0421300	2.52407	1.42249	1.97328	0.77893	PF3D7_0421300	20.7376	11.9057	16.3216	6.2451	PF3D7_0421300	1.53522	7.39313	4.46417	4.14217	PF3D7_0421300	23.8861	6.10437	14.9952		PF3D7_0421300	5.2665	8.39874	6.83262
PF3D7_0425800	3.48049	3.23297	3.35673	0.175024	PF3D7_0425800	1.00449	0.610502	0.807495	0.278591	PF3D7_0425800	30.2603	14.7634	22.5119	10.958	PF3D7_0425800	11.5535	47.947	29.7502	25.7341	PF3D7_0425800	71.6799	27.0126	49.3463		PF3D7_0425800	3.81069	7.42756	5.61912
PF3D7_0426000	19.4317	12.9942	16.2129	4.55199	PF3D7_0426000	4.52242	2.99848	3.76045	1.07759	PF3D7_0426000	6.75562	3.05517	4.90539	2.61661	PF3D7_0426000	1.49358	3.75171	2.62265	1.59673	PF3D7_0426000	10.5918	6.14564	8.36873		PF3D7_0426000	6.55984	6.16949	6.36467
PF3D7_0500100	14.3869	21.8863	18.1366	5.30291	PF3D7_0500100	5.57729	8.15216	6.86473	1.82071	PF3D7_0500100	12.6864	3.95129	8.31887	6.17668	PF3D7_0500100	3.43974	8.2506	5.84517	3.4018	PF3D7_0500100	19.4559	8.78491	14.1204		PF3D7_0500100	8.65569	7.92432	8.29
PF3D7_0600200	6.77868	6.50377	6.64122	0.194391	PF3D7_0600200	0.408957	0.813447	0.611202	0.286018	PF3D7_0600200	31.767	18.3674	25.0672	9.47493	PF3D7_0600200	6.84038	27.2845	17.0625	14.4562	PF3D7_0600200	83.5374	44.1382	63.8378		PF3D7_0600200	9.69653	8.86576	9.28114
PF3D7_0600400	2.33364	6.29053	4.31209	2.79794	PF3D7_0600400	0	0	0	0	PF3D7_0600400	34.4676	32.3667	33.4172	1.48559	PF3D7_0600400	35.9491	48.5604	42.2548	8.91756	PF3D7_0600400	42.6056	29.9837	36.2947		PF3D7_0600400	12.2547	10.2369	11.2458
PF3D7_0617400	9.3478	12.4263	10.887	2.17683	PF3D7_0617400	0.683695	2.9465	1.8151	1.60004	PF3D7_0617400	5.44698	2.80426	4.12562	1.86869	PF3D7_0617400	2.23917	6.18081	4.20999	2.78716	PF3D7_0617400	18.4107	9.78935	14.1		PF3D7_0617400	6.05199	5.05549	5.55374
PF3D7_0632500	11.2508	25.0029	18.1269	9.72417	PF3D7_0632500	2.13992	6.79006	4.46499	3.28815	PF3D7_0632500	65.6449	32.6634	49.1542	23.3214	PF3D7_0632500	6.40057	24.2095	15.305	12.5928	PF3D7_0632500	70.4718	36.801	53.6364		PF3D7_0632500	14.7866	21.7314	18.259
PF3D7_0632800	15.8841	25.4687	20.6764	6.77734	PF3D7_0632800	1.70592	4.92823	3.31707	2.27852	PF3D7_0632800	20.0225	12.5947	16.3086	5.25226	PF3D7_0632800	3.24962	13.6154	8.43253	7.32975	PF3D7_0632800	43.0311	22.8718	32.9514		PF3D7_0632800	9.24526	12.778	11.0116
PF3D7_0700100	5.65321	16.4466	11.0499	7.63211	PF3D7_0700100	3.68093	4.39299	4.03696	0.503503	PF3D7_0700100	16.4958	8.5554	12.5256	5.61471	PF3D7_0700100	2.41108	7.72019	5.06564	3.75411	PF3D7_0700100	17.9833	15.2356	16.6095		PF3D7_0700100	3.25831	7.42313	5.34072
PF3D7_0711700	41.166	26.3883	33.7771	10.4494	PF3D7_0711700	18.3799	3.80824	11.0941	10.3037	PF3D7_0711700	25.7401	13.7163	19.7282	8.50206	PF3D7_0711700	3.70254	9.1388	6.42067	3.84402	PF3D7_0711700	74.6825	16.6784	45.6805		PF3D7_0711700	3.38952	6.69243	5.04098
PF3D7_0712000	42.3754	16.6889	29.5322	18.1631	PF3D7_0712000	3.42804	1.46114	2.44459	1.39081	PF3D7_0712000	14.2652	5.02161	9.64339	6.53618	PF3D7_0712000	1.31747	6.37519	3.84633	3.57634	PF3D7_0712000	35.323	10.8715	23.0972		PF3D7_0712000	7.43133	2.22208	4.8267
PF3D7_0712300	20.4184	24.4831	22.4508	2.87417	PF3D7_0712300	7.01726	3.15714	5.0872	2.72952	PF3D7_0712300	10.4824	4.52291	7.50267	4.21402	PF3D7_0712300	2.52101	7.3407	4.93085	3.40803	PF3D7_0712300	37.0211	28.858	32.9395		PF3D7_0712300	11.409	7.07566	9.24235
PF3D7_0712400	11.6204	22.5532	17.0868	7.73062	PF3D7_0712400	2.206	1.91971	2.06286	0.20244	PF3D7_0712400	6.38473	4.29789	5.34131	1.47562	PF3D7_0712400	0.774095	3.7393	2.2567	2.09672	PF3D7_0712400	21.1625	10.7499	15.9562		PF3D7_0712400	8.36883	8.34137	8.3551
PF3D7_0712600	27.2924	18.5828	22.9376	6.15859	PF3D7_0712600	4.27846	2.41956	3.34901	1.31444	PF3D7_0712600	6.20322	2.37422	4.28872	2.70751	PF3D7_0712600	4.88668	22.7976	13.8421	12.6649	PF3D7_0712600	19.3148	6.90427	13.1095		PF3D7_0712600	1.90953	6.09045	3.99999
PF3D7_0712800	91.0435	23.0077	57.0256	48.1086	PF3D7_0712800	5.31671	1.3429	3.32981	2.80991	PF3D7_0712800	1002.22	538.117	770.17	328.173	PF3D7_0712800	4.85662	18.2646	11.5606	9.48085	PF3D7_0712800	65.1566	23.5781	44.3674		PF3D7_0712800	12.9663	13.2748	13.1205
PF3D7_0712900	15.9227	32.4835	24.2031	11.7102	PF3D7_0712900	3.86431	6.49074	5.17752	1.85717	PF3D7_0712900	15.9707	10.1439	13.0573	4.12011	PF3D7_0712900	3.13386	9.78165	6.45776	4.70069	PF3D7_0712900	4104.37	1676.55	2890.46		PF3D7_0712900	8.30726	10.1308	9.21903
PF3D7_0733000	10.9128	38.3582	24.6355	19.4068	PF3D7_0733000	1.76562	20.0474	10.9065	12.9272	PF3D7_0733000	30.1664	13.0354	21.6009	12.1134	PF3D7_0733000	8.00268	24.9003	16.4515	11.9484	PF3D7_0733000	48.776	31.0697	39.9228		PF3D7_0733000	10.0472	14.6876	12.3674
PF3D7_0800100	12.3509	11.5931	11.972	0.53588	PF3D7_0800100	10.729	6.2461	8.48755	3.1699	PF3D7_0800100	10.7499	4.82996	7.78991	4.18601	PF3D7_0800100	2.20381	5.81961	4.01171	2.55675	PF3D7_0800100	24.9149	8.78465	16.8498		PF3D7_0800100	4.96369	13.7208	9.34223
PF3D7_0800200	0.919044	0.464505	0.691774	0.321408	PF3D7_0800200	0.408913	0.88114	0.645027	0.333915	PF3D7_0800200	5.65025	1.2579	3.45408	3.10586	PF3D7_0800200	1.05225	0.554504	0.803379	0.351962	PF3D7_0800200	14.7473	12.9153	13.8313		PF3D7_0800200	1.55128	1.44311	1.49719
PF3D7_0800300	1.07315	3.4713	2.27222	1.69575	PF3D7_0800300	1.14595	1.32964	1.23779	0.129888	PF3D7_0800300	5.13547	3.9952	4.56534	0.806293	PF3D7_0800300	1.25103	5.17985	3.21544	2.7781	PF3D7_0800300	44.1934	16.9595	30.5765		PF3D7_0800300	0.724556	1.34807	1.03631
PF3D7_0808600	33.4461	32.7093	33.0777	0.520995	PF3D7_0808600	6.77523	1.84499	4.31011	3.4862	PF3D7_0808600	20.6032	12.3067	16.455	5.8665	PF3D7_0808600	12.1137	46.5938	29.3537	24.3811	PF3D7_0808600	70.7903	32.5792	51.6847		PF3D7_0808600	4.5898	6.83161	5.71071
PF3D7_0808700	13.1676	31.152	22.1598	12.7169	PF3D7_0808700	4.48752	1.65297	3.07024	2.00433	PF3D7_0808700	11.1725	3.37445	7.27347	5.51404	PF3D7_0808700	2.33287	10.4126	6.37273	5.71322	PF3D7_0808700	21.5787	11.9688	16.7738		PF3D7_0808700	5.20182	5.27901	5.24042
PF3D7_0809100	25.419	20.0179	22.7185	3.81915	PF3D7_0809100	7.89053	2.17984	5.03519	4.03807	PF3D7_0809100	11.5905	5.60975	8.60012	4.22902	PF3D7_0809100	162.068	619.026	390.547	323.118	PF3D7_0809100	32.6305	7.3104	19.9704		PF3D7_0809100	16.9626	7.691	12.3268
PF3D7_0833500	21.5697	31.4311	26.5004	6.97308	PF3D7_0833500	0.249274	1.23956	0.744419	0.700241	PF3D7_0833500	13.5914	5.11214	9.35178	5.99575	PF3D7_0833500	2.44919	15.2788	8.864	9.07191	PF3D7_0833500	33.2268	29.4233	31.325		PF3D7_0833500	13.7121	10.3053	12.0087
PF3D7_0900100	9.75333	11.6643	10.7088	1.35124	PF3D7_0900100	1.71138	4.61982	3.1656	2.05657	PF3D7_0900100	6.93901	4.21167	5.57534	1.92852	PF3D7_0900100	2.11616	5.4371	3.77663	2.34826	PF3D7_0900100	11.4271	7.14826	9.28766		PF3D7_0900100	5.56492	4.19081	4.87787
PF3D7_0937600	2.8647	5.79153	4.32812	2.06958	PF3D7_0937600	0	0	0	0	PF3D7_0937600	23.8866	19.9612	21.9239	2.77573	PF3D7_0937600	37.9495	67.8796	52.9146	21.1638	PF3D7_0937600	42.5244	18.9054	30.7149		PF3D7_0937600	8.79164	12.6184	10.705
PF3D7_0937800	15.8954	33.2533	24.5744	12.2739	PF3D7_0937800	10.8238	15.0869	12.9554	3.01446	PF3D7_0937800	14.6988	8.67726	11.688	4.25791	PF3D7_0937800	6.38776	13.2098	9.7988	4.82394	PF3D7_0937800	21.718	13.4082	17.5631		PF3D7_0937800	20.0644	21.0837	20.574
PF3D7_1000100	30.1786	22.5969	26.3878	5.36106	PF3D7_1000100	20.6385	7.66627	14.1524	9.17278	PF3D7_1000100	14.1149	8.26116	11.188	4.13924	PF3D7_1000100	3.60653	16.0502	9.82838	8.79903	PF3D7_1000100	25.3965	20.1952	22.7959		PF3D7_1000100	8.96154	7.27107	8.11631
PF3D7_1041300	52.1386	42.2206	47.1796	7.01307	PF3D7_1041300	1.01137	1.92786	1.46961	0.648062	PF3D7_1041300	12.464	9.12612	10.795	2.36022	PF3D7_1041300	1.95191	7.13157	4.54174	3.66258	PF3D7_1041300	34.4318	18.8923	26.662		PF3D7_1041300	12.4695	24.7297	18.5996
PF3D7_1100100	1.44149	17.4854	9.46347	11.3448	PF3D7_1100100	8.46604	18.0303	13.2482	6.76294	PF3D7_1100100	19.7364	11.68	15.7082	5.69671	PF3D7_1100100	4.98128	6.81862	5.89995	1.29919	PF3D7_1100100	48.5557	28.6148	38.5852		PF3D7_1100100	4.86625	7.50177	6.18401
PF3D7_1100200	0.772146	6.02114	3.39665	3.7116	PF3D7_1100200	3.73001	2.99374	3.36188	0.520619	PF3D7_1100200	23.0208	11.434	17.2274	8.19307	PF3D7_1100200	1.01036	1.4908	1.25058	0.33972	PF3D7_1100200	103.085	40.3213	71.7034		PF3D7_1100200	1.11714	1.78155	1.44934
PF3D7_1150400	5.53713	6.67355	6.10534	0.803571	PF3D7_1150400	1.89512	0.879558	1.38734	0.718109	PF3D7_1150400	39.6332	16.2457	27.9394	16.5375	PF3D7_1150400	18.8418	51.0889	34.9653	22.8021	PF3D7_1150400	117.665	55.1362	86.4007		PF3D7_1150400	11.1436	11.0832	11.1134
PF3D7_1200100	17.6702	18.438	18.0541	0.542912	PF3D7_1200100	4.56506	3.78344	4.17425	0.552689	PF3D7_1200100	1.89425	1.14425	1.51925	0.530332	PF3D7_1200100	4.09373	11.1428	7.61824	4.98441	PF3D7_1200100	1.17075	1.37319	1.27197		PF3D7_1200100	10.5834	9.2061	9.89475
PF3D7_1200400	9.28596	20.8853	15.0856	8.20197	PF3D7_1200400	1.65265	6.1636	3.90813	3.18972	PF3D7_1200400	6.94334	5.50757	6.22546	1.01524	PF3D7_1200400	4.01113	6.38705	5.19909	1.68003	PF3D7_1200400	36.9533	17.8219	27.3876		PF3D7_1200400	3.52665	5.20752	4.36709
PF3D7_1200600	13.9147	19.6918	16.8032	4.08503	PF3D7_1200600	11.8107	3.09443	7.45258	6.16335	PF3D7_1200600	18.6389	10.0793	14.3591	6.05257	PF3D7_1200600	4.94657	9.09288	7.01973	2.93188	PF3D7_1200600	62.8754	33.6248	48.2501		PF3D7_1200600	4.33605	10.5645	7.45025
PF3D7_1219300	47.7598	10.3452	29.0525	26.4561	PF3D7_1219300	1.77083	2.01275	1.89179	0.171065	PF3D7_1219300	5.29055	3.63163	4.46109	1.17303	PF3D7_1219300	1.89376	4.80264	3.3482	2.05689	PF3D7_1219300	16.6411	3.28735	9.96425		PF3D7_1219300	2.39926	3.82621	3.11274
PF3D7_1240300	11.5172	10.9145	11.2158	0.426204	PF3D7_1240300	8.11361	3.89308	6.00335	2.98437	PF3D7_1240300	8.93065	3.59062	6.26064	3.77597	PF3D7_1240300	1.79817	6.02238	3.91027	2.98697	PF3D7_1240300	33.7583	12.1774	22.9679		PF3D7_1240300	5.26505	14.4246	9.84485
PF3D7_1240400	40.3176	39.3963	39.857	0.651463	PF3D7_1240400	460.186	53.2842	256.735	287.723	PF3D7_1240400	45.912	24.4277	35.1699	15.1917	PF3D7_1240400	5.93104	26.9852	16.4581	14.8875	PF3D7_1240400	132.219	43.5999	87.9094		PF3D7_1240400	15.8791	13.0233	14.4512
PF3D7_1240600	76.7203	41.8012	59.2607	24.6915	PF3D7_1240600	25.1779	4.89572	15.0368	14.3417	PF3D7_1240600	41.7698	16.7814	29.2756	17.6695	PF3D7_1240600	6.45636	33.3544	19.9054	19.0198	PF3D7_1240600	92.7585	24.2939	58.5262		PF3D7_1240600	112.966	124.252	118.609
PF3D7_1240900	28.7641	25.3554	27.0598	2.41033	PF3D7_1240900	8554.97	852.489	4703.73	5446.48	PF3D7_1240900	13.7722	8.35908	11.0656	3.82762	PF3D7_1240900	2.7811	15.9237	9.35238	9.2932	PF3D7_1240900	39.6196	21.7191	30.6693		PF3D7_1240900	93.882	137.486	115.684
PF3D7_1255200	28.2996	37.7662	33.0329	6.69389	PF3D7_1255200	6.20269	13.1601	9.6814	4.91965	PF3D7_1255200	18.1606	8.64995	13.4053	6.72504	PF3D7_1255200	4.87546	14.2652	9.57036	6.63958	PF3D7_1255200	32.3555	21.5835	26.9695		PF3D7_1255200	208.013	285.196	246.605
PF3D7_1300100	15.8884	16.3527	16.1206	0.32831	PF3D7_1300100	5.1413	3.15315	4.14723	1.40583	PF3D7_1300100	6.14409	2.95227	4.54818	2.25696	PF3D7_1300100	1.26287	8.64507	4.95397	5.22	PF3D7_1300100	19.4318	5.28912	12.3605		PF3D7_1300100	9.26457	12.4418	10.8532
PF3D7_1300300	2.98297	3.8194	3.40119	0.591446	PF3D7_1300300	1.76963	1.99463	1.88213	0.159097	PF3D7_1300300	26.9636	14.807	20.8853	8.59597	PF3D7_1300300	10.3909	35.7075	23.0492	17.9015	PF3D7_1300300	67.8033	43.82	55.8117		PF3D7_1300300	6.37771	5.70995	6.04383
PF3D7_1373500	0.567741	3.44339	2.00556	2.03339	PF3D7_1373500	6.06257	2.84724	4.45491	2.27358	PF3D7_1373500	16.2259	5.59493	10.9104	7.51722	PF3D7_1373500	4.60932	18.6345	11.6219	9.91732	PF3D7_1373500	52.9117	24.8928	38.9023		PF3D7_1373500	1.43746	1.01884	1.22815
GC, 12hpi	3D7 B6					3D7 D6					3D7 C9					3D7 B9					3D7 A9					3D7 D1
	Rep1	Rep2	B6 average			Rep1	Rep2	D6 average			Rep1	Rep2	C9 average			Rep1	Rep2	B9 average			Rep1	Rep2	A9 average			Rep1	Rep2	D1 average
PF3D7_0412500 / PF3D7_0711600 / PF3D7_0711800	196.684	1015.77	606.229		PF3D7_0412500 / PF3D7_0711600 / PF3D7_0711800	217.427	279.093	248.26		PF3D7_0412500 / PF3D7_0711600 / PF3D7_0711800	416.428	120.878	268.653		PF3D7_0412500 / PF3D7_0711600 / PF3D7_0711800	73.0777	367.377	220.227		PF3D7_0412500 / PF3D7_0711600 / PF3D7_0711800	169.799	29.4717	99.6351		PF3D7_0412500 / PF3D7_0711600 / PF3D7_0711800	311.174	1175.45	743.313
PF3D7_0412800 / PF3D7_0413000	1701.5	5230.54	3466.02		PF3D7_0412800 / PF3D7_0413000	55.31	64.1759	59.7429		PF3D7_0412800 / PF3D7_0413000	278.851	158.802	218.826		PF3D7_0412800 / PF3D7_0413000	93.8076	592.522	343.165		PF3D7_0412800 / PF3D7_0413000	175.536	34.9387	105.237		PF3D7_0412800 / PF3D7_0413000	314.741	599.531	457.136
PF3D7_0420800 / PF3D7_0421000	42.8872	86.7045	64.7958		PF3D7_0420800 / PF3D7_0421000	38.1639	63.2591	50.7115		PF3D7_0420800 / PF3D7_0421000	171.028	140.88	155.954		PF3D7_0420800 / PF3D7_0421000	17.8558	155.256	86.5558		PF3D7_0420800 / PF3D7_0421000	22.0218	13.7758	17.8988		PF3D7_0420800 / PF3D7_0421000	361.952	1269.89	815.921
PF3D7_0421400	234.784	174.042	204.413		PF3D7_0421400	194.998	64.6443	129.821		PF3D7_0421400	62.4191	57.1291	59.7741		PF3D7_0421400	65.1671	105.77	85.4687		PF3D7_0421400	32.1486	0	16.0743		PF3D7_0421400	105.679	252.798	179.239
PF3D7_0712100	15.2082	61.4925	38.3504		PF3D7_0712100	0	26.9188	13.4594		PF3D7_0712100	80.8645	44.4067	62.6356		PF3D7_0712100	6.33184	95.429	50.8804		PF3D7_0712100	15.6183	4.88505	10.2517		PF3D7_0712100	102.681	272.918	187.8
PF3D7_0712700	362.768	374.85	368.809		PF3D7_0712700	989.965	632.591	811.278		PF3D7_0712700	289.334	223.619	256.477		PF3D7_0712700	255.083	435.805	345.444		PF3D7_0712700	132.462	0	66.2309		PF3D7_0712700	925.291	1779.41	1352.35
PF3D7_0808500	58.3499	147.457	102.903		PF3D7_0808500	25.9618	38.73	32.3459		PF3D7_0808500	213.301	106.485	159.893		PF3D7_0808500	18.2202	197.15	107.685		PF3D7_0808500	29.9616	9.37132	19.6665		PF3D7_0808500	196.981	209.423	203.202
PF3D7_0809000	61.2674	165.151	113.209		PF3D7_0809000	72.6931	60.2467	66.4699		PF3D7_0809000	81.4421	89.4478	85.4449		PF3D7_0809000	221.072	1311.05	766.06		PF3D7_0809000	20.9731	0	10.4866		PF3D7_0809000	137.886	219.894	178.89
PF3D7_1240500	61.7082	296.292	179		PF3D7_1240500	0	45.5101	22.7551		PF3D7_1240500	276.845	157.66	217.252		PF3D7_1240500	22.4803	491.457	256.969		PF3D7_1240500	31.686	29.732	30.709		PF3D7_1240500	937.43	1993.29	1465.36
PF3D7_1240800	304.051	355.877	329.964		PF3D7_1240800	3460.38	2147.98	2804.18		PF3D7_1240800	233.994	116.816	175.405		PF3D7_1240800	136.584	224.001	180.292		PF3D7_1240800	98.605	10.2805	54.4427		PF3D7_1240800	2214.93	3115.85	2665.39
PF3D7_1241000	31.3045	253.152	142.228		PF3D7_1241000	194.998	595.651	395.325		PF3D7_1241000	72.8223	11.4258	42.1241		PF3D7_1241000	13.0334	113.325	63.1794		PF3D7_1241000	0	0	0		PF3D7_1241000	317.038	589.862	453.45

## Sheet: KD_CRISPRi
var, 12hpi	Control D11							Control B6				CRISPRi A11							CRISPRi B3
	Rep 1	Rep 2	Rep 3		D11 average	SD D11		Rep 1	Rep 2	Rep 3		Rep 1	Rep 2	Rep 3		average a11	SD a11		Rep 1	Rep 2	Rep 3		average B3	SD B3
PF3D7_0100100	34.3238	47.5827	22.2157	PF3D7_0100100	34.7074	12.6878	PF3D7_0100100	2.33057	27.0516	18.6753	PF3D7_0100100	11.0969	24.4888	19.1702	PF3D7_0100100	18.2519	6.74301	PF3D7_0100100	13.5113	18.0002	11.1759	PF3D7_0100100	14.2291	3.46833
PF3D7_0100300	5.87373	6.63134	4.28458	PF3D7_0100300	5.59655	1.19768	PF3D7_0100300	5.71645	2.77497	6.87108	PF3D7_0100300	8.16558	16.1799	3.65718	PF3D7_0100300	9.33422	6.34262	PF3D7_0100300	9.42797	7.94723	1.73964	PF3D7_0100300	6.37161	4.07916
PF3D7_0115700	12.1538	8.29382	11.0933	PF3D7_0115700	10.5136	1.99419	PF3D7_0115700	10.2512	19.2928	18.9566	PF3D7_0115700	1.1264	6.82709	10.9546	PF3D7_0115700	6.3027	4.93505	PF3D7_0115700	3.54692	5.11597	6.76291	PF3D7_0115700	5.14193	1.60815
PF3D7_0200100	12.2897	28.0581	11.7231	PF3D7_0200100	17.357	9.27179	PF3D7_0200100	15.9475	13.8057	17.426	PF3D7_0200100	13.7629	20.5776	13.4821	PF3D7_0200100	15.9409	4.01799	PF3D7_0200100	6.57543	15.2425	4.19137	PF3D7_0200100	8.66975	5.8156
PF3D7_0223500	76.6579	125.679	67.887	PF3D7_0223500	90.0748	31.1447	PF3D7_0223500	58.3868	42.3046	39.6977	PF3D7_0223500	5.40567	23.5826	17.9357	PF3D7_0223500	15.6413	9.30315	PF3D7_0223500	3.89073	24.8024	8.03165	PF3D7_0223500	12.2416	11.0733
PF3D7_0300100	85.7266	219.377	106.551	PF3D7_0300100	137.218	71.9093	PF3D7_0300100	14.9546	35.7627	35.6064	PF3D7_0300100	0.749535	3.66928	8.77615	PF3D7_0300100	4.39832	4.06267	PF3D7_0300100	1.41613	6.20068	5.8793	PF3D7_0300100	4.4987	2.67442
PF3D7_0324900	26.9937	32.7534	12.3008	PF3D7_0324900	24.016	10.5464	PF3D7_0324900	19.1061	11.1298	11.6566	PF3D7_0324900	7.58107	15.7286	5.82067	PF3D7_0324900	9.71012	5.28596	PF3D7_0324900	10.9811	13.6499	2.77505	PF3D7_0324900	9.13538	5.66753
PF3D7_0400100	2.71065	2.04019	5.17134	PF3D7_0400100	3.30739	1.64867	PF3D7_0400100	29.0188	14.599	16.4311	PF3D7_0400100	7.53662	15.2264	3.8577	PF3D7_0400100	8.87358	5.80109	PF3D7_0400100	6.72409	11.6139	3.79515	PF3D7_0400100	7.37771	3.95013
PF3D7_0400400	2.68877	4.85692	4.10368	PF3D7_0400400	3.88312	1.10078	PF3D7_0400400	62.2792	24.3216	25.1626	PF3D7_0400400	2.99032	2.90453	5.93117	PF3D7_0400400	3.942	1.7232	PF3D7_0400400	2.9818	8.00347	3.18536	PF3D7_0400400	4.72354	2.84232
PF3D7_0412400	27.1987	56.8517	23.1976	PF3D7_0412400	35.7494	18.3844	PF3D7_0412400	42.3528	16.2518	16.1978	PF3D7_0412400	9.0027	169.74	35.2522	PF3D7_0412400	71.3315	86.2287	PF3D7_0412400	13.1538	82.7129	5.60748	PF3D7_0412400	33.8247	42.5062
PF3D7_0412700	38.8125	89.9029	39.6453	PF3D7_0412700	56.1202	29.2596	PF3D7_0412700	40.8568	15.7669	18.3633	PF3D7_0412700	4.77168	61.7781	16.6273	PF3D7_0412700	27.7257	30.0801	PF3D7_0412700	2.54279	34.652	1.40758	PF3D7_0412700	12.8674	18.8745
PF3D7_0412900	970.925	2500.82	840.25	PF3D7_0412900	1437.33	923.32	PF3D7_0412900	25.5996	72.0277	103.665	PF3D7_0412900	2.86803	13.7059	1.37628	PF3D7_0412900	5.9834	6.72934	PF3D7_0412900	6.09603	18.1437	2.08303	PF3D7_0412900	8.77426	8.35859
PF3D7_0413100	725.669	1626.38	580.851	PF3D7_0413100	977.632	566.475	PF3D7_0413100	17.9743	51.5765	76.7624	PF3D7_0413100	3.20938	9.31036	1.36896	PF3D7_0413100	4.62957	4.15682	PF3D7_0413100	8.08483	11.4531	1.36749	PF3D7_0413100	6.96846	5.13463
PF3D7_0420700	47.0782	37.4394	24.5222	PF3D7_0420700	36.3466	11.3176	PF3D7_0420700	738.269	212.735	222.744	PF3D7_0420700	5.76268	106.51	19.2783	PF3D7_0420700	43.8502	54.6838	PF3D7_0420700	35.5145	185.884	7.50976	PF3D7_0420700	76.3029	95.9278
PF3D7_0420900	39.9744	39.9555	30.8639	PF3D7_0420900	36.9313	5.25448	PF3D7_0420900	1039.52	397.349	423.409	PF3D7_0420900	10.7439	136.974	24.1783	PF3D7_0420900	57.2986	69.3268	PF3D7_0420900	62.0633	438.096	14.2502	PF3D7_0420900	171.47	232.139
PF3D7_0421100	29.8163	22.3201	14.2886	PF3D7_0421100	22.1417	7.76539	PF3D7_0421100	494.09	197.463	219.387	PF3D7_0421100	7.46852	79.5647	13.4755	PF3D7_0421100	33.5029	40.0036	PF3D7_0421100	41.8614	278.395	9.63358	PF3D7_0421100	109.963	146.754
PF3D7_0421300	25.7325	32.1989	16.6047	PF3D7_0421300	24.8454	7.83484	PF3D7_0421300	36	10.1308	13.6827	PF3D7_0421300	4.09899	58.5482	36.3355	PF3D7_0421300	32.9942	27.378	PF3D7_0421300	6.10165	29.3764	1.73211	PF3D7_0421300	12.4034	14.8605
PF3D7_0425800	35.2022	43.5162	37.4698	PF3D7_0425800	38.7294	4.29778	PF3D7_0425800	71.6337	22.04	26.0917	PF3D7_0425800	3.46024	8.98818	2.37209	PF3D7_0425800	4.94017	3.54765	PF3D7_0425800	4.82535	6.97596	0.976533	PF3D7_0425800	4.25928	3.03951
PF3D7_0426000	18.6456	21.6885	11.9841	PF3D7_0426000	17.4394	4.96336	PF3D7_0426000	11.5477	8.64871	7.75122	PF3D7_0426000	8.24755	16.1134	8.29241	PF3D7_0426000	10.8845	4.52847	PF3D7_0426000	5.19415	19.1119	2.32759	PF3D7_0426000	8.87788	8.97807
PF3D7_0500100	25.8453	36.7169	15.7711	PF3D7_0500100	26.1111	10.4754	PF3D7_0500100	91.1807	74.2794	73.0079	PF3D7_0500100	15.345	41.1809	15.2301	PF3D7_0500100	23.9187	14.9496	PF3D7_0500100	9.42831	25.134	5.65403	PF3D7_0500100	13.4055	10.3311
PF3D7_0600200	15.6347	28.4383	17.5457	PF3D7_0600200	20.5396	6.9069	PF3D7_0600200	20.2881	12.8032	19.5365	PF3D7_0600200	1.20751	0.281489	1.1589	PF3D7_0600200	0.882632	0.521173	PF3D7_0600200	0.380234	1.17522	0.245561	PF3D7_0600200	0.600339	0.502396
PF3D7_0600400	2.94042	15.9345	7.25959	PF3D7_0600400	8.71149	6.61758	PF3D7_0600400	11.4467	11.8542	27.5175	PF3D7_0600400	1.36258	1.90582	0	PF3D7_0600400	1.08946	0.981824	PF3D7_0600400	2.14531	1.32614	0.31668	PF3D7_0600400	1.26271	0.915964
PF3D7_0617400	15.9733	13.7711	10.1036	PF3D7_0617400	13.2827	2.9652	PF3D7_0617400	14.839	7.86656	5.8682	PF3D7_0617400	7.73843	21.1767	5.81233	PF3D7_0617400	11.5758	8.3702	PF3D7_0617400	10.8065	15.7179	3.24514	PF3D7_0617400	9.92318	6.28313
PF3D7_0632500	3.89574	3.95841	4.26261	PF3D7_0632500	4.03892	0.19624	PF3D7_0632500	2.84357	5.70554	5.17868	PF3D7_0632500	13.0882	78.6962	22.2638	PF3D7_0632500	38.016	35.5275	PF3D7_0632500	12.9325	31.8456	6.81799	PF3D7_0632500	17.1987	13.0478
PF3D7_0632800	6.2113	1.63624	1.21984	PF3D7_0632800	3.02246	2.76945	PF3D7_0632800	0.755623	5.08638	2.47703	PF3D7_0632800	16.5502	106.852	27.7622	PF3D7_0632800	50.3882	49.2196	PF3D7_0632800	21.2991	52.5248	7.27485	PF3D7_0632800	27.0329	23.1635
PF3D7_0700100	24.2359	41.6608	18.4246	PF3D7_0700100	28.1071	12.0921	PF3D7_0700100	25.8696	15.0696	13.3026	PF3D7_0700100	6.88341	14.1882	8.20568	PF3D7_0700100	9.75911	3.8923	PF3D7_0700100	6.38848	11.6357	4.29418	PF3D7_0700100	7.43945	3.78191
PF3D7_0711700	289.53	403.023	285.125	PF3D7_0711700	325.892	66.833	PF3D7_0711700	340.349	155.74	161.735	PF3D7_0711700	7.16059	139.162	20.9786	PF3D7_0711700	55.767	72.5517	PF3D7_0711700	5.93368	115.54	5.343	PF3D7_0711700	42.2724	63.4527
PF3D7_0712000	2439.37	5732.19	2973.55	PF3D7_0712000	3715.03	1767.21	PF3D7_0712000	1844.88	800.093	962.168	PF3D7_0712000	7.22989	56.7977	4.85716	PF3D7_0712000	22.9616	29.327	PF3D7_0712000	9.56181	46.7931	91.4514	PF3D7_0712000	49.2688	41.0009
PF3D7_0712300	39.9219	73.7966	32.7947	PF3D7_0712300	48.8377	21.9068	PF3D7_0712300	961.999	680.29	1094.83	PF3D7_0712300	7.76985	34.6728	14.2039	PF3D7_0712300	18.8822	14.0484	PF3D7_0712300	7.45646	35.6498	4.21357	PF3D7_0712300	15.7733	17.2898
PF3D7_0712400	10.5422	16.6627	7.68995	PF3D7_0712400	11.6316	4.5845	PF3D7_0712400	22.2297	9.29695	10.6505	PF3D7_0712400	3.66389	135.139	24.5365	PF3D7_0712400	54.4464	70.6566	PF3D7_0712400	8.71703	61.413	8.7992	PF3D7_0712400	26.3097	30.4003
PF3D7_0712600	9.6217	35.7263	16.5565	PF3D7_0712600	20.6349	13.5218	PF3D7_0712600	20.2888	11.8187	8.86793	PF3D7_0712600	7.05954	118.662	74.7423	PF3D7_0712600	66.8214	56.2214	PF3D7_0712600	3.74397	32.9073	2.02932	PF3D7_0712600	12.8935	17.3536
PF3D7_0712800	12.0989	20.1553	9.23287	PF3D7_0712800	13.829	5.66305	PF3D7_0712800	10.99	5.99544	9.95021	PF3D7_0712800	2.99018	11.5014	3.44375	PF3D7_0712800	5.97845	4.7884	PF3D7_0712800	3.29553	15.2787	1.25961	PF3D7_0712800	6.61127	7.5749
PF3D7_0712900	16.415	39.7827	23.3952	PF3D7_0712900	26.531	11.9953	PF3D7_0712900	16.7743	17.1646	16.9329	PF3D7_0712900	9.88866	12.4126	8.61447	PF3D7_0712900	10.3052	1.93301	PF3D7_0712900	5.50911	6.29276	3.88935	PF3D7_0712900	5.23041	1.22571
PF3D7_0733000	38.6724	71.9738	44.504	PF3D7_0733000	51.7167	17.7838	PF3D7_0733000	47.9016	41.7228	37.8362	PF3D7_0733000	8.47158	24.6097	17.762	PF3D7_0733000	16.9477	8.09979	PF3D7_0733000	6.97685	17.4414	11.927	PF3D7_0733000	12.1151	5.23483
PF3D7_0800100	21.6761	20.0796	12.7241	PF3D7_0800100	18.1599	4.77475	PF3D7_0800100	15.4161	10.1881	15.0721	PF3D7_0800100	14.6806	22.695	5.48749	PF3D7_0800100	14.2877	8.61046	PF3D7_0800100	15.0848	7.52	3.00791	PF3D7_0800100	8.53758	6.10243
PF3D7_0800200	15.6331	2.94158	2.77778	PF3D7_0800200	7.11747	7.37517	PF3D7_0800200	8.87511	2.46188	4.2948	PF3D7_0800200	3.01846	2.81459	1.15877	PF3D7_0800200	2.3306	1.01994	PF3D7_0800200	6.84348	9.69455	0.596299	PF3D7_0800200	5.71144	4.65356
PF3D7_0800300	18.2544	13.3729	7.10165	PF3D7_0800300	12.9096	5.59076	PF3D7_0800300	23.0952	5.28941	3.88253	PF3D7_0800300	4.51146	4.20675	2.05667	PF3D7_0800300	3.59163	1.33802	PF3D7_0800300	4.26185	5.2141	1.17959	PF3D7_0800300	3.55185	2.10889
PF3D7_0808600	27.7524	41.3118	20.0709	PF3D7_0808600	29.7117	10.7551	PF3D7_0808600	49.517	22.5319	20.8233	PF3D7_0808600	6.43016	139.404	117.117	PF3D7_0808600	87.6503	71.2159	PF3D7_0808600	11.4738	54.2379	5.10605	PF3D7_0808600	23.6059	26.7184
PF3D7_0808700	4.76559	23.4341	6.23943	PF3D7_0808700	11.4797	10.379	PF3D7_0808700	6.18399	5.6036	8.27771	PF3D7_0808700	3.68059	17.16	6.35833	PF3D7_0808700	9.06631	7.13607	PF3D7_0808700	5.33132	8.95543	2.48071	PF3D7_0808700	5.58915	3.24505
PF3D7_0809100	16.7589	26.2365	16.5505	PF3D7_0809100	19.8487	5.53306	PF3D7_0809100	26.9118	11.2957	12.1192	PF3D7_0809100	12.4256	345.057	36.3724	PF3D7_0809100	131.285	185.519	PF3D7_0809100	45.9744	510.567	24.2762	PF3D7_0809100	193.606	274.711
PF3D7_0833500	74.6512	119.785	41.3531	PF3D7_0833500	78.5965	39.3646	PF3D7_0833500	71.1065	30.9158	30.0661	PF3D7_0833500	12.1444	38.0902	16.1057	PF3D7_0833500	22.1134	13.9774	PF3D7_0833500	7.88006	31.519	3.50675	PF3D7_0833500	14.3019	15.0699
PF3D7_0900100	20.2514	12.6629	9.26548	PF3D7_0900100	14.0599	5.62462	PF3D7_0900100	5.3063	9.81283	12.7562	PF3D7_0900100	7.21877	22.3813	6.78957	PF3D7_0900100	12.1299	8.88056	PF3D7_0900100	8.63786	15.8079	3.43936	PF3D7_0900100	9.29504	6.21041
PF3D7_0937600	2.95327	13.3368	12.2627	PF3D7_0937600	9.51758	5.71017	PF3D7_0937600	0	10.6038	16.3315	PF3D7_0937600	3.42133	4.46635	1.57612	PF3D7_0937600	3.1546	1.46346	PF3D7_0937600	6.03313	4.66178	1.11323	PF3D7_0937600	3.93605	2.53897
PF3D7_0937800	80.7231	54.2681	38.1708	PF3D7_0937800	57.7207	21.4852	PF3D7_0937800	28.2212	42.4563	35.0048	PF3D7_0937800	15.6164	41.4838	42.1049	PF3D7_0937800	33.0683	15.117	PF3D7_0937800	17.6113	27.2165	15.1509	PF3D7_0937800	19.9929	6.37562
PF3D7_1000100	68.921	91.8226	42.8509	PF3D7_1000100	67.8649	24.5029	PF3D7_1000100	56.2818	37.8255	38.4163	PF3D7_1000100	6.9749	22.0787	5.77805	PF3D7_1000100	11.6106	9.08542	PF3D7_1000100	9.71009	14.6486	3.41275	PF3D7_1000100	9.25715	5.63161
PF3D7_1041300	52.3592	90.7001	32.905	PF3D7_1041300	58.6548	29.4074	PF3D7_1041300	61.1487	22.7322	32.895	PF3D7_1041300	12.6914	30.8038	11.8939	PF3D7_1041300	18.463	10.6949	PF3D7_1041300	9.6384	17.4382	3.20992	PF3D7_1041300	10.0955	7.12515
PF3D7_1100100	75.1945	116.636	52.0987	PF3D7_1100100	81.3098	32.7004	PF3D7_1100100	340.451	48.6019	44.155	PF3D7_1100100	9.84744	37.0825	14.2491	PF3D7_1100100	20.393	14.6201	PF3D7_1100100	20.2749	28.3837	10.3871	PF3D7_1100100	19.6819	9.01298
PF3D7_1100200	45.6574	79.8381	47.0266	PF3D7_1100200	57.5074	19.3511	PF3D7_1100200	1218.61	497.987	680.295	PF3D7_1100200	5.79656	10.1345	4.33928	PF3D7_1100200	6.75677	3.01456	PF3D7_1100200	6.38848	16.9247	2.99751	PF3D7_1100200	8.77021	7.26263
PF3D7_1150400	60.3765	65.9828	39.4341	PF3D7_1150400	55.2645	13.9932	PF3D7_1150400	56.4094	25.5576	29.4071	PF3D7_1150400	2.79782	9.52231	6.98146	PF3D7_1150400	6.43386	3.39552	PF3D7_1150400	3.87643	10.892	1.36552	PF3D7_1150400	5.37799	4.93756
PF3D7_1200100	46.0554	21.893	21.7619	PF3D7_1200100	29.9034	13.9881	PF3D7_1200100	26.736	21.6819	24.4029	PF3D7_1200100	16.1	31.2471	6.8994	PF3D7_1200100	18.0822	12.2943	PF3D7_1200100	8.72466	24.7796	4.96012	PF3D7_1200100	12.8215	10.5257
PF3D7_1200400	17.77	19.0218	9.74941	PF3D7_1200400	15.5137	5.03113	PF3D7_1200400	8.96735	8.29156	9.51876	PF3D7_1200400	3.04983	23.746	9.24943	PF3D7_1200400	12.0151	10.6217	PF3D7_1200400	6.53046	12.7636	4.11115	PF3D7_1200400	7.80173	4.4641
PF3D7_1200600	13.9587	17.906	13.6216	PF3D7_1200600	15.1621	2.38228	PF3D7_1200600	10.6317	13.7627	31.496	PF3D7_1200600	4.78099	42.3517	4.41197	PF3D7_1200600	17.1815	21.7988	PF3D7_1200600	7.43888	17.5177	4.41197	PF3D7_1200600	9.78952	6.86179
PF3D7_1219300	17.731	17.7129	8.86374	PF3D7_1219300	14.7692	5.11429	PF3D7_1219300	81.5748	22.0335	22.7987	PF3D7_1219300	3.73476	10.9699	2.43738	PF3D7_1219300	5.71401	4.59772	PF3D7_1219300	4.70415	13.8126	1.34541	PF3D7_1219300	6.62071	6.45077
PF3D7_1240300	15.6455	20.8891	11.4508	PF3D7_1240300	15.9951	4.72885	PF3D7_1240300	17.8747	14.226	14.6128	PF3D7_1240300	9.77184	47.7636	6.77665	PF3D7_1240300	21.4374	22.8483	PF3D7_1240300	8.73487	29.452	2.67404	PF3D7_1240300	13.6203	14.0415
PF3D7_1240400	35.8144	85.5708	42.5864	PF3D7_1240400	54.6572	26.9852	PF3D7_1240400	71.1941	44.3522	71.4738	PF3D7_1240400	7.76846	73.0962	15.5892	PF3D7_1240400	32.1513	35.6743	PF3D7_1240400	11.3415	45.708	3.89822	PF3D7_1240400	20.3159	22.3029
PF3D7_1240600	192.823	167.189	84.6521	PF3D7_1240600	148.221	56.5247	PF3D7_1240600	213.181	85.0235	81.859	PF3D7_1240600	7.50566	500.075	34.5767	PF3D7_1240600	180.719	276.901	PF3D7_1240600	12.1549	215.67	6.56232	PF3D7_1240600	78.1291	119.147
PF3D7_1240900	53.334	45.3781	17.8691	PF3D7_1240900	38.8604	18.6091	PF3D7_1240900	48.8969	19.0864	18.9061	PF3D7_1240900	12.1783	198.058	84.8409	PF3D7_1240900	98.359	93.6741	PF3D7_1240900	13.0835	74.2533	9.53176	PF3D7_1240900	32.2895	36.385
PF3D7_1255200	43.4744	53.306	28.2085	PF3D7_1255200	41.663	12.6464	PF3D7_1255200	37.6947	22.7049	20.6788	PF3D7_1255200	9.15722	122.616	23.4829	PF3D7_1255200	51.7521	61.7866	PF3D7_1255200	9.45794	91.2624	8.64072	PF3D7_1255200	36.4537	47.4675
PF3D7_1300100	26.2074	27.8618	21.8742	PF3D7_1300100	25.3145	3.09207	PF3D7_1300100	31.8821	35.6997	28.393	PF3D7_1300100	11.3854	49.5432	11.6555	PF3D7_1300100	24.1947	21.9529	PF3D7_1300100	10.2774	24.7474	4.763	PF3D7_1300100	13.2626	10.3212
PF3D7_1300300	42.8478	78.4175	38.0883	PF3D7_1300300	53.1179	22.039	PF3D7_1300300	67.4889	27.6298	32.1364	PF3D7_1300300	2.09005	9.62262	0.902655	PF3D7_1300300	4.20511	4.72912	PF3D7_1300300	4.44242	8.13664	1.4269	PF3D7_1300300	4.66866	3.36058
PF3D7_1373500	39.4342	69.7792	37.029	PF3D7_1373500	48.7475	18.2537	PF3D7_1373500	21.1472	15.1069	14.5494	PF3D7_1373500	0.372932	0.695487	1.2885	PF3D7_1373500	0.78564	0.464394	PF3D7_1373500	0.939461	1.45184	0.780067	PF3D7_1373500	1.05712	0.351001
